# Supplementary material for: Effectiveness of managed gene flow in reducing genetic divergence associated with captive breeding
Source: Evol Appl. 2015 Nov 4;8(10):956–71. doi: 10.1111/eva.12331 (PMC4662342; doi:10.1111/eva.12331)
Supplement: Supplementary file 1 [file eva0008-0956-sd1.xlsx]

## Sheet: S1. List of Loci and Samples
Table S1. Lists of the 9410 RAD loci and 413 individuals, with their populations, analyzed in this study. Chromosome and linkage map position (cM) are given for the 4405 mapped loci.
Loci				Individuals
Locus	Chromosome	Map Position (cM)		Individual	Population
Ot010598_Ots01p	Ots01	0		98EZ004_unmarkedF	P1 Founders
Ot018821_Ots01p	Ots01	0		98EZ012_unmarkedF	P1 Founders
Ot025627_Ots01p	Ots01	0		98EZ016_unmarkedF	P1 Founders
Ot033963_Ots01p	Ots01	0		98EZ024_unmarkedF	P1 Founders
Ot036743_Ots01p	Ots01	0		98EZ028_unmarkedF	P1 Founders
Ot051272_Ots01p	Ots01	0		98EZ032_unmarkedF	P1 Founders
Ot052674_Ots01p	Ots01	0		98EZ044_unmarkedF	P1 Founders
Ot055731_Ots01p	Ots01	0		98EZ056_unmarkedF	P1 Founders
Ot056394_Ots01p	Ots01	0		98EZ068_unmarkedF	P1 Founders
Ot000358_Ots01p	Ots01	0.01		98EZ072_unmarkedF	P1 Founders
Ot016214_Ots01p	Ots01	0.01		98EZ078_unmarkedF	P1 Founders
Ot040238_Ots01p	Ots01	0.01		98EZ083_unmarkedF	P1 Founders
Ot014775_Ots01p	Ots01	0.03		98EZ084_unmarkedF	P1 Founders
Ot020486_Ots01p	Ots01	0.04		98EZ088_unmarkedF	P1 Founders
Ot021200_Ots01p	Ots01	0.04		98EZ104_unmarkedF	P1 Founders
Ot024279_Ots01p	Ots01	0.04		98EZ105_unmarkedF	P1 Founders
Ot005631_Ots01p	Ots01	1.95		98EZ112_unmarkedF	P1 Founders
Ot019899_Ots01p	Ots01	1.95		98EZ116_unmarkedF	P1 Founders
Ot020360_Ots01p	Ots01	1.95		98EZ121_unmarkedF	P1 Founders
Ot023544_Ots01p	Ots01	1.95		98EZ124_unmarkedF	P1 Founders
Ot026346_Ots01p	Ots01	1.95		98EZ126_unmarkedF	P1 Founders
Ot031539_Ots01p	Ots01	1.95		98EZ128_unmarkedF	P1 Founders
Ot036140_Ots01p	Ots01	1.95		98EZ132_unmarkedF	P1 Founders
Ot046471_Ots01p	Ots01	1.95		98EZ133_unmarkedF	P1 Founders
Ot047777_Ots01p	Ots01	1.95		98EZ136_unmarkedF	P1 Founders
Ot048783_Ots01p	Ots01	1.95		98EZ138_unmarkedF	P1 Founders
Ot053843_Ots01p	Ots01	1.95		98EZ140_unmarkedF	P1 Founders
Ot030505_Ots01p	Ots01	1.98		98EZ144_unmarkedF	P1 Founders
Ot037273_Ots01p	Ots01	1.98		98EZ148_unmarkedF	P1 Founders
Ot054382_Ots01p	Ots01	2.37		98EZ156_unmarkedF	P1 Founders
Ot006098_Ots01p	Ots01	3.96		98EZ161_unmarkedF	P1 Founders
Ot009437_Ots01p	Ots01	3.96		98EZ169_unmarkedF	P1 Founders
Ot010885_Ots01p	Ots01	3.96		98EZ173_unmarkedF	P1 Founders
Ot017870_Ots01p	Ots01	3.96		98EZ181_unmarkedF	P1 Founders
Ot002608_Ots01p	Ots01	4.64		98EZ185_unmarkedF	P1 Founders
Ot011402_Ots01p	Ots01	4.64		98EZ197_unmarkedF	P1 Founders
Ot028491_Ots01p	Ots01	4.64		98EZ200_unmarkedF	P1 Founders
Ot040730_Ots01p	Ots01	4.64		98EZ212_unmarkedM	P1 Founders
Ot055118_Ots01p	Ots01	4.88		98EZ213_unmarkedM	P1 Founders
Ot009720_Ots01p	Ots01	8.12		98EZ222_unmarkedM	P1 Founders
Ot002510_Ots01p	Ots01	10.22		98EZ223_unmarkedM	P1 Founders
Ot006437_Ots01p	Ots01	10.22		98EZ229_unmarkedM	P1 Founders
Ot013330_Ots01p	Ots01	10.22		98EZ231_unmarkedM	P1 Founders
Ot018685_Ots01p	Ots01	10.22		98EZ236_unmarkedM	P1 Founders
Ot019299_Ots01p	Ots01	10.22		98EZ239_unmarkedM	P1 Founders
Ot038060_Ots01p	Ots01	10.22		98EZ242_unmarkedM	P1 Founders
Ot016647_Ots01p	Ots01	10.47		98EZ245_unmarkedM	P1 Founders
Ot002153_Ots01p	Ots01	10.76		98EZ249_unmarkedM	P1 Founders
Ot010184_Ots01p	Ots01	10.76		98EZ250_unmarkedM	P1 Founders
Ot026225_Ots01p	Ots01	10.76		98EZ260_unmarkedM	P1 Founders
Ot005625_Ots01p	Ots01	14.15		98EZ273_unmarkedM	P1 Founders
Ot023429_Ots01p	Ots01	14.15		98EZ302_unmarkedM	P1 Founders
Ot028488_Ots01p	Ots01	14.15		98EZ303_unmarkedM	P1 Founders
Ot033835_Ots01p	Ots01	14.87		98EZ311_unmarkedM	P1 Founders
Ot000336_Ots01p	Ots01	16.29		98EZ321_unmarkedM	P1 Founders
Ot001766_Ots01p	Ots01	16.29		98EZ323_unmarkedM	P1 Founders
Ot007813_Ots01p	Ots01	16.29		98EZ328_unmarkedM	P1 Founders
Ot009791_Ots01p	Ots01	16.29		98EZ334_unmarkedM	P1 Founders
Ot016034_Ots01p	Ots01	16.29		98EZ340_unmarkedM	P1 Founders
Ot039542_Ots01p	Ots01	16.29		98EZ344_unmarkedM	P1 Founders
Ot013586_Ots01p	Ots01	16.54		02KA006_unmarkedF	F1 Wild
Ot004134_Ots01p	Ots01	17.98		02KA018_unmarkedF	F1 Wild
Ot012443_Ots01p	Ots01	17.98		02KA020_unmarkedF	F1 Wild
Ot024504_Ots01p	Ots01	17.98		02KA025_unmarkedF	F1 Wild
Ot034359_Ots01p	Ots01	17.98		02KA026_unmarkedF	F1 Wild
Ot052725_Ots01p	Ots01	17.98		02KA060_unmarkedF	F1 Wild
Ot018907_Ots01p	Ots01	18.42		02KA100_unmarkedF	F1 Wild
Ot055666_Ots01p	Ots01	18.42		02KA105_unmarkedF	F1 Wild
Ot026350_Ots01p	Ots01	18.74		02KA121_unmarkedF	F1 Wild
Ot031985_Ots01p	Ots01	18.74		02KA125_unmarkedF	F1 Wild
Ot051650_Ots01p	Ots01	18.74		02KA135_unmarkedF	F1 Wild
Ot002849_Ots01p	Ots01	23.74		02KA136_unmarkedF	F1 Wild
Ot037620_Ots01p	Ots01	23.74		02KA159_unmarkedF	F1 Wild
Ot016762_Ots01p	Ots01	28.05		02KA165_unmarkedF	F1 Wild
Ot008758_Ots01p	Ots01	29.46		02KA170_unmarkedF	F1 Wild
Ot032422_Ots01p	Ots01	29.46		02KA180_unmarkedF	F1 Wild
Ot035959_Ots01p	Ots01	29.46		02KA183_unmarkedF	F1 Wild
Ot038757_Ots01p	Ots01	29.46		02KA185_unmarkedF	F1 Wild
Ot048535_Ots01p	Ots01	29.46		02KA190_unmarkedF	F1 Wild
Ot018562_Ots01p	Ots01	33.77		02KA195_unmarkedF	F1 Wild
Ot019975_Ots01p	Ots01	33.77		02KA198_unmarkedF	F1 Wild
Ot029959_Ots01p	Ots01	33.77		02KA206_unmarkedF	F1 Wild
Ot001372_Ots01p	Ots01	35.86		02KA210_unmarkedF	F1 Wild
Ot031320_Ots01p	Ots01	35.86		02KA215_unmarkedF	F1 Wild
Ot045071_Ots01p	Ots01	35.86		02KA221_unmarkedF	F1 Wild
Ot036260_Ots01p	Ots01	37.95		02KA225_unmarkedF	F1 Wild
Ot043871_Ots01p	Ots01	37.95		02KA235_unmarkedF	F1 Wild
Ot035251_Ots01p	Ots01	38.33		02KA236_unmarkedF	F1 Wild
Ot013115_Ots01p	Ots01	41.6		02KA240_unmarkedF	F1 Wild
Ot026099_Ots01p	Ots01	41.6		02KA264_unmarkedF	F1 Wild
Ot008975_Ots01p	Ots01	42.1		02KA274_unmarkedF	F1 Wild
Ot034690_Ots01p	Ots01	42.1		02KA289_unmarkedF	F1 Wild
Ot052885_Ots01p	Ots01	42.1		02KA302_unmarkedM	F1 Wild
Ot002018_Ots01p	Ots01	45.58		02KA307_unmarkedM	F1 Wild
Ot005569_Ots01p	Ots01	45.58		02KA310_unmarkedM	F1 Wild
Ot015462_Ots01p	Ots01	45.58		02KA320_unmarkedM	F1 Wild
Ot022327_Ots01p	Ots01	45.58		02KA351_unmarkedM	F1 Wild
Ot038007_Ots01p	Ots01	45.58		02KA352_unmarkedM	F1 Wild
Ot047388_Ots01p	Ots01	45.58		02KA358_unmarkedM	F1 Wild
Ot006263_Ots01p	Ots01	47.29		02KA360_unmarkedM	F1 Wild
Ot038032_Ots01p	Ots01	47.29		02KA361_unmarkedM	F1 Wild
Ot045883_Ots01p	Ots01	47.29		02KA363_unmarkedM	F1 Wild
Ot023201_Ots01p	Ots01	51.73		02KA364_unmarkedM	F1 Wild
Ot029384_Ots01p	Ots01	51.73		02KA366_unmarkedM	F1 Wild
Ot000513_Ots01p	Ots01	56.36		02KA378_unmarkedM	F1 Wild
Ot008190_Ots01p	Ots01	56.59		02KA396_unmarkedM	F1 Wild
Ot017189_Ots01p	Ots01	58.02		02KA400_unmarkedM	F1 Wild
Ot034205_Ots01p	Ots01	58.02		02KA407_unmarkedM	F1 Wild
Ot001743_Ots01p	Ots01	60.2		02KA424_unmarkedJ	F1 Wild
Ot006384_Ots01p	Ots01	60.2		02KA434_unmarkedM	F1 Wild
Ot021684_Ots01p	Ots01	60.2		02KA443_unmarkedM	F1 Wild
Ot003524_Ots01p	Ots01	64.44		02KA447_unmarkedM	F1 Wild
Ot028589_Ots01p	Ots01	67.72		02KA452_unmarkedM	F1 Wild
Ot055984_Ots01p	Ots01	68.01		02KA453_unmarkedM	F1 Wild
Ot009017_Ots01c	Ots01	69.77		02KA454_unmarkedM	F1 Wild
Ot013910_Ots01c	Ots01	69.77		02KA467_unmarkedM	F1 Wild
Ot021497_Ots01c	Ots01	69.77		02KA471_unmarkedJ	F1 Wild
Ot022241_Ots01c	Ots01	69.77		02KA477_unmarkedM	F1 Wild
Ot024922_Ots01c	Ots01	69.77		02KA483_unmarkedM	F1 Wild
Ot000909_Ots01c	Ots01	71.7		02KA559_unmarkedF	F1 Wild
Ot012082_Ots01c	Ots01	73.88		02KA009_hatcheryF	F1 Hatchery
Ot005391_Ots01c	Ots01	76.07		02KA014_hatcheryF	F1 Hatchery
Ot017763_Ots01c	Ots01	76.07		02KA016_hatcheryF	F1 Hatchery
Ot026637_Ots01c	Ots01	76.07		02KA033_hatcheryF	F1 Hatchery
Ot008359_Ots01q	Ots01	89.02		02KA034_hatcheryF	F1 Hatchery
Ot017960_Ots01q	Ots01	89.02		02KA050_hatcheryF	F1 Hatchery
Ot018629_Ots01q	Ots01	89.02		02KA053_hatcheryF	F1 Hatchery
Ot027026_Ots01q	Ots01	89.02		02KA054_hatcheryF	F1 Hatchery
Ot029010_Ots01q	Ots01	89.02		02KA079_hatcheryF	F1 Hatchery
Ot043358_Ots01q	Ots01	89.02		02KA080_hatcheryF	F1 Hatchery
Ot016761_Ots01q	Ots01	93.39		02KA081_hatcheryF	F1 Hatchery
Ot053439_Ots01q	Ots01	93.39		02KA082_hatcheryF	F1 Hatchery
Ot008442_Ots01q	Ots01	95.4		02KA083_hatcheryF	F1 Hatchery
Ot024689_Ots01q	Ots01	102.23		02KA085_hatcheryF	F1 Hatchery
Ot034494_Ots01q	Ots01	104.3		02KA086_hatcheryF	F1 Hatchery
Ot021612_Ots01q	Ots01	105.29		02KA088_hatcheryF	F1 Hatchery
Ot027323_Ots01q	Ots01	108.26		02KA089_hatcheryF	F1 Hatchery
Ot004924_Ots01q	Ots01	108.27		02KA091_hatcheryF	F1 Hatchery
Ot009941_Ots01q	Ots01	109.32		02KA144_hatcheryF	F1 Hatchery
Ot010132_Ots01q	Ots01	109.32		02KA145_hatcheryF	F1 Hatchery
Ot015073_Ots01q	Ots01	110.75		02KA147_hatcheryF	F1 Hatchery
Ot035889_Ots01q	Ots01	110.75		02KA149_hatcheryF	F1 Hatchery
Ot002151_Ots01q	Ots01	110.76		02KA150_hatcheryF	F1 Hatchery
Ot004093_Ots01q	Ots01	110.76		02KA245_hatcheryF	F1 Hatchery
Ot011596_Ots01q	Ots01	110.76		02KA247_hatcheryF	F1 Hatchery
Ot016921_Ots01q	Ots01	110.76		02KA248_hatcheryF	F1 Hatchery
Ot017383_Ots01q	Ots01	110.76		02KA249_hatcheryF	F1 Hatchery
Ot027639_Ots01q	Ots01	110.76		02KA250_hatcheryF	F1 Hatchery
Ot030155_Ots01q	Ots01	110.76		02KA251_hatcheryF	F1 Hatchery
Ot037784_Ots01q	Ots01	110.76		02KA253_hatcheryF	F1 Hatchery
Ot038639_Ots01q	Ots01	110.76		02KA254_hatcheryF	F1 Hatchery
Ot051354_Ots01q	Ots01	110.76		02KA257_hatcheryF	F1 Hatchery
Ot006410_Ots01q	Ots01	113.96		02KA259_hatcheryF	F1 Hatchery
Ot019147_Ots01q	Ots01	115.44		02KA262_hatcheryF	F1 Hatchery
Ot021089_Ots01q	Ots01	115.44		02KA313_hatcheryM	F1 Hatchery
Ot007519_Ots01q	Ots01	117.51		02KA323_hatcheryM	F1 Hatchery
Ot007153_Ots01q	Ots01	118.14		02KA341_hatcheryM	F1 Hatchery
Ot015296_Ots01q	Ots01	118.14		02KA342_hatcheryM	F1 Hatchery
Ot030310_Ots01q	Ots01	118.14		02KA343_hatcheryM	F1 Hatchery
Ot040317_Ots01q	Ots01	118.14		02KA345_hatcheryM	F1 Hatchery
Ot046331_Ots01q	Ots01	118.14		02KA349_hatcheryJ	F1 Hatchery
Ot052269_Ots01q	Ots01	118.14		02KA374_hatcheryM	F1 Hatchery
Ot015349_Ots01q	Ots01	119		02KA375_hatcheryM	F1 Hatchery
Ot033388_Ots01q	Ots01	119		02KA376_hatcheryM	F1 Hatchery
Ot035271_Ots01q	Ots01	119		02KA418_hatcheryJ	F1 Hatchery
Ot041648_Ots01q	Ots01	119		02KA428_hatcheryM	F1 Hatchery
Ot047938_Ots01q	Ots01	119		02KA429_hatcheryM	F1 Hatchery
Ot048703_Ots01q	Ots01	119		02KA430_hatcheryM	F1 Hatchery
Ot029268_Ots01q	Ots01	119.08		02KA431_hatcheryM	F1 Hatchery
Ot033605_Ots01q	Ots01	119.08		02KA432_hatcheryM	F1 Hatchery
Ot030843_Ots01q	Ots01	120.44		03EJ003_hatcheryF	F1 Hatchery
Ot033613_Ots01q	Ots01	121.5		03EJ024_hatcheryF	F1 Hatchery
Ot042587_Ots01q	Ots01	121.5		03EJ027_hatcheryF	F1 Hatchery
Ot047184_Ots01q	Ots01	121.5		03EJ033_hatcheryF	F1 Hatchery
Ot024625_Ots01q	Ots01	123.06		03EJ417_hatcheryM	F1 Hatchery
Ot017487_Ots01q	Ots01	123.5		06EV001_unmarkedF	F2 INT
Ot001609_Ots01q	Ots01	125.67		06EV006_unmarkedF	F2 INT
Ot034103_Ots01q	Ots01	125.67		06EV013_unmarkedF	F2 INT
Ot044706_Ots01q	Ots01	125.67		06EV039_unmarkedF	F2 INT
Ot052056_Ots01q	Ots01	125.67		06EV053_unmarkedF	F2 INT
Ot035457_Ots01q	Ots01	127.36		06EV060_unmarkedF	F2 INT
Ot037676_Ots01q	Ots01	127.36		06EV067_unmarkedF	F2 INT
Ot053282_Ots01q	Ots01	127.36		06EV073_unmarkedM	F2 INT
Ot053722_Ots01q	Ots01	127.36		06EV082_unmarkedM	F2 INT
Ot005457_Ots01q	Ots01	130.23		06EV085_unmarkedF	F2 INT
Ot006241_Ots01q	Ots01	130.23		06EV090_unmarkedM	F2 INT
Ot014495_Ots01q	Ots01	130.23		06EV118_unmarkedF	F2 INT
Ot030806_Ots01q	Ots01	130.23		06EV144_unmarkedF	F2 INT
Ot014271_Ots01q	Ots01	132.32		06EV180_unmarkedM	F2 INT
Ot011319_Ots01q	Ots01	134.42		06EV184_unmarkedF	F2 INT
Ot018375_Ots01q	Ots01	134.42		06EV188_unmarkedF	F2 INT
Ot047110_Ots01q	Ots01	134.42		06EV191_unmarkedM	F2 INT
Ot009888_Ots01q	Ots01	137.06		06EV204_unmarkedF	F2 INT
Ot026596_Ots01q	Ots01	137.06		06EV208_unmarkedM	F2 INT
Ot027433_Ots01q	Ots01	137.06		06EV210_unmarkedF	F2 INT
Ot035600_Ots01q	Ots01	137.06		06EV230_unmarkedF	F2 INT
Ot043726_Ots01q	Ots01	137.06		06EV239_unmarkedF	F2 INT
Ot047022_Ots01q	Ots01	137.06		06EV244_unmarkedF	F2 INT
Ot003695_Ots01q	Ots01	138.35		06EV251_unmarkedF	F2 INT
Ot035180_Ots01q	Ots01	138.35		06EV259_unmarkedF	F2 INT
Ot043700_Ots01q	Ots01	138.35		06EV263_unmarkedM	F2 INT
Ot017328_Ots01q	Ots01	139.6		06EV267_unmarkedF	F2 INT
Ot041726_Ots01q	Ots01	139.6		06EV272_unmarkedM	F2 INT
Ot044465_Ots01q	Ots01	139.6		06EV274_unmarkedM	F2 INT
Ot005610_Ots01q	Ots01	139.67		06EV280_unmarkedF	F2 INT
Ot016158_Ots01q	Ots01	139.67		06EV281_unmarkedM	F2 INT
Ot025637_Ots01q	Ots01	139.67		06EV288_unmarkedF	F2 INT
Ot031848_Ots01q	Ots01	142.27		06EV291_unmarkedM	F2 INT
Ot008799_Ots01q	Ots01	144.22		06EV297_unmarkedF	F2 INT
Ot021653_Ots01q	Ots01	144.22		06EV309_unmarkedM	F2 INT
Ot024997_Ots01q	Ots01	144.22		06EV325_unmarkedF	F2 INT
Ot054389_Ots01q	Ots01	144.22		06EV328_unmarkedM	F2 INT
Ot036534_Ots01q	Ots01	146.13		06EV334_unmarkedF	F2 INT
Ot054524_Ots01q	Ots01	147.78		06EV335_unmarkedM	F2 INT
Ot012819_Ots01q	Ots01	148.5		06EV343_unmarkedF	F2 INT
Ot015317_Ots01q	Ots01	149.23		06EV355_unmarkedF	F2 INT
Ot022414_Ots01q	Ots01	149.23		06EV361_unmarkedF	F2 INT
Ot044818_Ots01q	Ots01	149.23		06EV369_unmarkedF	F2 INT
Ot011518_Ots01q	Ots01	149.72		06EV371_unmarkedM	F2 INT
Ot014352_Ots01q	Ots01	149.72		06EV394_unmarkedF	F2 INT
Ot019486_Ots01q	Ots01	149.72		06EV395_unmarkedM	F2 INT
Ot020141_Ots01q	Ots01	149.72		06EV397_unmarkedM	F2 INT
Ot052926_Ots01q	Ots01	149.72		06EV403_unmarkedF	F2 INT
Ot032644_Ots01q	Ots01	150.26		06EV406_unmarkedM	F2 INT
Ot008272_Ots01q	Ots01	150.27		06EV412_unmarkedF	F2 INT
Ot011020_Ots01q	Ots01	150.27		06EV415_unmarkedM	F2 INT
Ot023247_Ots01q	Ots01	150.27		06EV421_unmarkedF	F2 INT
Ot023518_Ots01q	Ots01	150.27		06EV427_unmarkedM	F2 INT
Ot006817_Ots01q	Ots01	151.69		06EV431_unmarkedF	F2 INT
Ot002713_Ots01q	Ots01	151.84		06EV433_unmarkedM	F2 INT
Ot017451_Ots01q	Ots01	151.84		06EV438_unmarkedF	F2 INT
Ot026920_Ots01q	Ots01	151.84		06EV440_unmarkedM	F2 INT
Ot050228_Ots01q	Ots01	151.84		06EV022_hatcheryF	F2 SEG
Ot055675_Ots01q	Ots01	151.84		06EV023_hatcheryF	F2 SEG
Ot012896_Ots01q	Ots01	161.75		06EV024_hatcheryF	F2 SEG
Ot013167_Ots01q	Ots01	161.75		06EV027_hatcheryF	F2 SEG
Ot013886_Ots01q	Ots01	166.6		06EV028_hatcheryM	F2 SEG
Ot015648_Ots01q	Ots01	166.6		06EV029_hatcheryM	F2 SEG
Ot033397_Ots01q	Ots01	166.6		06EV031_hatcheryF	F2 SEG
Ot043529_Ots01q	Ots01	166.6		06EV032_hatcheryF	F2 SEG
Ot044271_Ots01q	Ots01	166.6		06EV033_hatcheryF	F2 SEG
Ot051805_Ots01q	Ots01	166.6		06EV034_hatcheryF	F2 SEG
Ot031090_Ots01q	Ots01	173.76		06EV036_hatcheryM	F2 SEG
Ot015159_Ots01q	Ots01	187.7		06EV038_hatcheryM	F2 SEG
Ot042508_Ots01q	Ots01	187.7		06EV094_hatcheryF	F2 SEG
Ot024680_Ots01q	Ots01	190.03		06EV095_hatcheryF	F2 SEG
Ot011791_Ots02p	Ots02	0		06EV096_hatcheryF	F2 SEG
Ot024209_Ots02p	Ots02	0		06EV097_hatcheryF	F2 SEG
Ot024260_Ots02p	Ots02	0		06EV098_hatcheryM	F2 SEG
Ot033776_Ots02p	Ots02	0		06EV099_hatcheryM	F2 SEG
Ot001853_Ots02p	Ots02	0.16		06EV100_hatcheryM	F2 SEG
Ot008886_Ots02p	Ots02	0.16		06EV101_hatcheryF	F2 SEG
Ot010102_Ots02p	Ots02	0.16		06EV102_hatcheryF	F2 SEG
Ot012305_Ots02p	Ots02	0.16		06EV103_hatcheryF	F2 SEG
Ot013843_Ots02p	Ots02	0.16		06EV110_hatcheryF	F2 SEG
Ot020605_Ots02p	Ots02	0.16		06EV111_hatcheryF	F2 SEG
Ot030686_Ots02p	Ots02	0.16		06EV112_hatcheryF	F2 SEG
Ot035634_Ots02p	Ots02	0.16		06EV113_hatcheryF	F2 SEG
Ot045324_Ots02p	Ots02	0.16		06EV114_hatcheryM	F2 SEG
Ot011527_Ots02p	Ots02	0.19		06EV115_hatcheryM	F2 SEG
Ot022736_Ots02p	Ots02	0.19		06EV116_hatcheryM	F2 SEG
Ot025124_Ots02p	Ots02	0.19		06EV117_hatcheryF	F2 SEG
Ot030078_Ots02p	Ots02	0.19		06EV119_hatcheryF	F2 SEG
Ot031225_Ots02p	Ots02	0.19		06EV120_hatcheryF	F2 SEG
Ot034770_Ots02p	Ots02	0.19		06EV121_hatcheryF	F2 SEG
Ot004435_Ots02p	Ots02	2.05		06EV124_hatcheryJ	F2 SEG
Ot007221_Ots02p	Ots02	2.05		06EV126_hatcheryF	F2 SEG
Ot012934_Ots02p	Ots02	2.05		06EV127_hatcheryF	F2 SEG
Ot016845_Ots02p	Ots02	2.05		06EV128_hatcheryF	F2 SEG
Ot017241_Ots02p	Ots02	2.05		06EV129_hatcheryF	F2 SEG
Ot045605_Ots02p	Ots02	2.05		06EV130_hatcheryM	F2 SEG
Ot051968_Ots02p	Ots02	2.05		06EV131_hatcheryM	F2 SEG
Ot000042_Ots02p	Ots02	2.06		06EV132_hatcheryM	F2 SEG
Ot002570_Ots02p	Ots02	2.06		06EV161_hatcheryF	F2 SEG
Ot031252_Ots02p	Ots02	2.06		06EV238_hatcheryM	F2 SEG
Ot041338_Ots02p	Ots02	2.06		06EV373_hatcheryF	F2 SEG
Ot015928_Ots02p	Ots02	2.5		06EV375_hatcheryF	F2 SEG
Ot016987_Ots02p	Ots02	2.5		06EV377_hatcheryM	F2 SEG
Ot045102_Ots02p	Ots02	2.5		06EV378_hatcheryM	F2 SEG
Ot045948_Ots02p	Ots02	2.5		06EV380_hatcheryM	F2 SEG
Ot033616_Ots02p	Ots02	5.19		06EV381_hatcheryF	F2 SEG
Ot040534_Ots02p	Ots02	5.19		06EV382_hatcheryF	F2 SEG
Ot010539_Ots02p	Ots02	7.39		06EV383_hatcheryF	F2 SEG
Ot015291_Ots02p	Ots02	7.39		06EV385_hatcheryM	F2 SEG
Ot054586_Ots02p	Ots02	7.39		06EV386_hatcheryM	F2 SEG
Ot019496_Ots02p	Ots02	9.13		10EB0004_unmarkedF	F3 INT
Ot016178_Ots02p	Ots02	10.86		10EB1774_unmarkedM	F3 INT
Ot022889_Ots02p	Ots02	10.86		10EB2067_unmarkedM	F3 INT
Ot027077_Ots02p	Ots02	10.86		10EB2110_unmarkedF	F3 INT
Ot034157_Ots02p	Ots02	10.86		10EB2200_unmarkedM	F3 INT
Ot035691_Ots02p	Ots02	10.86		10EB2209_unmarkedF	F3 INT
Ot041223_Ots02p	Ots02	10.86		10EB2558_unmarkedM	F3 INT
Ot010269_Ots02p	Ots02	12.99		10EB2561_unmarkedF	F3 INT
Ot026216_Ots02p	Ots02	12.99		10EB2602_unmarkedF	F3 INT
Ot036073_Ots02p	Ots02	12.99		10EB2804_unmarkedF	F3 INT
Ot047802_Ots02p	Ots02	12.99		10EB2833_unmarkedF	F3 INT
Ot034641_Ots02p	Ots02	13.14		10EB2838_unmarkedM	F3 INT
Ot010579_Ots02p	Ots02	14.46		10EB3041_unmarkedM	F3 INT
Ot040967_Ots02p	Ots02	14.46		10EB3043_unmarkedF	F3 INT
Ot005406_Ots02p	Ots02	15.27		10EB3227_unmarkedF	F3 INT
Ot013752_Ots02p	Ots02	15.27		10EB4441_unmarkedM	F3 INT
Ot014760_Ots02p	Ots02	15.27		10EB4450_unmarkedF	F3 INT
Ot043445_Ots02p	Ots02	15.27		10EB4458_unmarkedF	F3 INT
Ot048124_Ots02p	Ots02	15.27		10EB4743_unmarkedM	F3 INT
Ot040808_Ots02p	Ots02	15.28		10EB4754_unmarkedM	F3 INT
Ot041096_Ots02p	Ots02	15.28		10EB4764_unmarkedF	F3 INT
Ot006343_Ots02p	Ots02	15.55		10EB4780_unmarkedM	F3 INT
Ot016257_Ots02p	Ots02	15.55		10EB5010_unmarkedF	F3 INT
Ot004746_Ots02p	Ots02	18.5		10EB5024_unmarkedM	F3 INT
Ot046374_Ots02p	Ots02	18.5		10EB5028_unmarkedF	F3 INT
Ot042617_Ots02p	Ots02	19.59		10EB5047_unmarkedF	F3 INT
Ot000047_Ots02p	Ots02	23.89		10EB5052_unmarkedM	F3 INT
Ot000887_Ots02p	Ots02	23.89		10EB5063_unmarkedF	F3 INT
Ot005984_Ots02p	Ots02	23.89		10EB5314_unmarkedF	F3 INT
Ot006414_Ots02p	Ots02	23.89		10EB5347_unmarkedF	F3 INT
Ot007119_Ots02p	Ots02	23.89		10EB6031_unmarkedF	F3 INT
Ot013334_Ots02p	Ots02	23.89		10EB6042_unmarkedM	F3 INT
Ot013391_Ots02p	Ots02	23.89		10EB6069_unmarkedF	F3 INT
Ot026160_Ots02p	Ots02	23.89		10EB6220_unmarkedM	F3 INT
Ot027112_Ots02p	Ots02	23.89		10EB6366_unmarkedM	F3 INT
Ot034299_Ots02p	Ots02	23.89		10EB6432_unmarkedM	F3 INT
Ot034853_Ots02p	Ots02	23.89		10EB6577_unmarkedF	F3 INT
Ot037466_Ots02p	Ots02	23.89		10EB6600_unmarkedF	F3 INT
Ot039011_Ots02p	Ots02	23.89		10EB6603_unmarkedM	F3 INT
Ot039612_Ots02p	Ots02	23.89		10EB7531_unmarkedM	F3 INT
Ot044798_Ots02p	Ots02	23.89		10EB7536_unmarkedF	F3 INT
Ot045829_Ots02p	Ots02	23.89		10EB7618_unmarkedM	F3 INT
Ot050727_Ots02p	Ots02	23.89		10EB7687_unmarkedM	F3 INT
Ot000528_Ots02p	Ots02	23.9		10EB7718_unmarkedM	F3 INT
Ot009319_Ots02p	Ots02	23.9		10EB7736_unmarkedM	F3 INT
Ot020379_Ots02p	Ots02	23.9		10EB7745_unmarkedM	F3 INT
Ot050284_Ots02p	Ots02	23.9		10EB7748_unmarkedF	F3 INT
Ot049417_Ots02p	Ots02	24.1		10EB7959_unmarkedF	F3 INT
Ot002751_Ots02p	Ots02	24.17		10EB7985_unmarkedM	F3 INT
Ot010094_Ots02p	Ots02	25.26		10EB8060_unmarkedF	F3 INT
Ot014392_Ots02p	Ots02	25.26		10EB8086_unmarkedJ	F3 INT
Ot017403_Ots02p	Ots02	25.26		10EB8098_unmarkedM	F3 INT
Ot022907_Ots02p	Ots02	25.26		10EB8244_unmarkedF	F3 INT
Ot027637_Ots02p	Ots02	25.26		10EB8263_unmarkedM	F3 INT
Ot032678_Ots02p	Ots02	25.26		10EB8369_unmarkedF	F3 INT
Ot034177_Ots02p	Ots02	25.26		10EB8426_unmarkedM	F3 INT
Ot056173_Ots02p	Ots02	25.26		10EB8734_unmarkedF	F3 INT
Ot009625_Ots02p	Ots02	25.81		10EB8740_unmarkedM	F3 INT
Ot006449_Ots02p	Ots02	27.9		10EB8797_unmarkedJ	F3 INT
Ot016895_Ots02p	Ots02	30.8		10EB8804_unmarkedM	F3 INT
Ot026395_Ots02p	Ots02	32.97		10EB8884_unmarkedF	F3 INT
Ot000786_Ots02p	Ots02	35.86		10EB8895_unmarkedM	F3 INT
Ot021113_Ots02p	Ots02	35.86		10EB8987_unmarkedF	F3 INT
Ot029492_Ots02p	Ots02	35.86		10EB9582_unmarkedF	F3 INT
Ot039545_Ots02p	Ots02	35.86		10EB9694_unmarkedM	F3 INT
Ot027342_Ots02p	Ots02	36.25		10EB9799_unmarkedF	F3 INT
Ot006984_Ots02p	Ots02	38.17		10EB9832_unmarkedM	F3 INT
Ot025034_Ots02p	Ots02	38.17		10EB9871_unmarkedM	F3 INT
Ot009599_Ots02p	Ots02	41.04		10EB9872_unmarkedJ	F3 INT
Ot012919_Ots02p	Ots02	41.04		10EB0059_hatcheryM	F3 SEG
Ot043584_Ots02p	Ots02	41.04		10EB0161_hatcheryF	F3 SEG
Ot008312_Ots02p	Ots02	44.14		10EB0258_hatcheryF	F3 SEG
Ot040272_Ots02p	Ots02	49.03		10EB1334_hatcheryM	F3 SEG
Ot044235_Ots02p	Ots02	49.03		10EB1340_hatcheryM	F3 SEG
Ot048914_Ots02p	Ots02	49.03		10EB1660_hatcheryM	F3 SEG
Ot041195_Ots02p	Ots02	51.2		10EB1681_hatcheryM	F3 SEG
Ot032891_Ots02p	Ots02	53.78		10EB2609_hatcheryF	F3 SEG
Ot002476_Ots02p	Ots02	56.15		10EB2613_hatcheryF	F3 SEG
Ot052966_Ots02p	Ots02	57.68		10EB2821_hatcheryF	F3 SEG
Ot031646_Ots02p	Ots02	58.37		10EB3028_hatcheryF	F3 SEG
Ot048739_Ots02p	Ots02	62.16		10EB3051_hatcheryF	F3 SEG
Ot049991_Ots02p	Ots02	62.16		10EB3122_hatcheryM	F3 SEG
Ot052828_Ots02p	Ots02	65.56		10EB3254_hatcheryM	F3 SEG
Ot008053_Ots02p	Ots02	67.09		10EB4452_hatcheryM	F3 SEG
Ot030773_Ots02p	Ots02	67.09		10EB5007_hatcheryF	F3 SEG
Ot039674_Ots02p	Ots02	67.09		10EB5032_hatcheryJ	F3 SEG
Ot049219_Ots02p	Ots02	67.09		10EB5297_hatcheryF	F3 SEG
Ot035533_Ots02p	Ots02	68.22		10EB5358_hatcheryF	F3 SEG
Ot042208_Ots02p	Ots02	68.22		10EB6041_hatcheryF	F3 SEG
Ot046322_Ots02p	Ots02	70.75		10EB6064_hatcheryF	F3 SEG
Ot006258_Ots02c	Ots02	73.15		10EB6196_hatcheryF	F3 SEG
Ot007228_Ots02c	Ots02	73.15		10EB6203_hatcheryF	F3 SEG
Ot007476_Ots02c	Ots02	73.15		10EB6205_hatcheryF	F3 SEG
Ot017686_Ots02c	Ots02	73.15		10EB6214_hatcheryM	F3 SEG
Ot020123_Ots02c	Ots02	73.15		10EB6438_hatcheryM	F3 SEG
Ot011090_Ots02q	Ots02	75.39		10EB6439_hatcheryF	F3 SEG
Ot041166_Ots02q	Ots02	75.39		10EB6620_hatcheryM	F3 SEG
Ot048166_Ots02q	Ots02	75.95		10EB6623_hatcheryF	F3 SEG
Ot028123_Ots02q	Ots02	77.52		10EB7495_hatcheryF	F3 SEG
Ot052756_Ots02q	Ots02	77.52		10EB7500_hatcheryF	F3 SEG
Ot054049_Ots02q	Ots02	77.52		10EB7529_hatcheryF	F3 SEG
Ot003293_Ots02q	Ots02	77.54		10EB7553_hatcheryF	F3 SEG
Ot018699_Ots02q	Ots02	77.54		10EB7561_hatcheryF	F3 SEG
Ot047313_Ots02q	Ots02	77.54		10EB7586_hatcheryF	F3 SEG
Ot037457_Ots02q	Ots02	79.7		10EB7589_hatcheryJ	F3 SEG
Ot039286_Ots02q	Ots02	79.7		10EB7616_hatcheryF	F3 SEG
Ot043366_Ots02q	Ots02	79.7		10EB7625_hatcheryF	F3 SEG
Ot044047_Ots02q	Ots02	79.7		10EB7629_hatcheryF	F3 SEG
Ot017673_Ots02q	Ots02	82.14		10EB7933_hatcheryF	F3 SEG
Ot017731_Ots02q	Ots02	82.14		10EB7955_hatcheryF	F3 SEG
Ot024653_Ots02q	Ots02	82.14		10EB8066_hatcheryF	F3 SEG
Ot030846_Ots02q	Ots02	82.14		10EB8131_hatcheryJ	F3 SEG
Ot049298_Ots02q	Ots02	82.14		10EB8264_hatcheryM	F3 SEG
Ot000670_Ots02q	Ots02	85		10EB8360_hatcheryF	F3 SEG
Ot025412_Ots02q	Ots02	85		10EB8745_hatcheryJ	F3 SEG
Ot029105_Ots02q	Ots02	85		10EB8828_hatcheryF	F3 SEG
Ot012733_Ots02q	Ots02	87.09		10EB8882_hatcheryF	F3 SEG
Ot022890_Ots02q	Ots02	87.09		10EB8951_hatcheryM	F3 SEG
Ot002867_Ots02q	Ots02	87.44		10EB9162_hatcheryJ	F3 SEG
Ot020377_Ots02q	Ots02	87.89		10EB9183_hatcheryF	F3 SEG
Ot024163_Ots02q	Ots02	89.56		10EB9508_hatcheryM	F3 SEG
Ot033674_Ots02q	Ots02	91.65		10EB9612_hatcheryJ	F3 SEG
Ot041781_Ots02q	Ots02	93.61		10EB9713_hatcheryF	F3 SEG
Ot015824_Ots02q	Ots02	94.65		10EB9801_hatcheryF	F3 SEG
Ot024723_Ots02q	Ots02	94.65		10EB9809_hatcheryF	F3 SEG
Ot037139_Ots02q	Ots02	94.65		10EB9827_hatcheryF	F3 SEG
Ot002407_Ots02q	Ots02	97.54		10EB9858_hatcheryF	F3 SEG
Ot011817_Ots02q	Ots02	97.54		10EB9866_hatcheryF	F3 SEG
Ot051761_Ots02q	Ots02	100.26
Ot004854_Ots02q	Ots02	100.51
Ot028730_Ots02q	Ots02	102.92
Ot029504_Ots02q	Ots02	102.92
Ot041301_Ots02q	Ots02	109.05
Ot050893_Ots02q	Ots02	109.05
Ot048964_Ots02q	Ots02	111.23
Ot053877_Ots02q	Ots02	111.23
Ot056053_Ots02q	Ots02	111.23
Ot045269_Ots02q	Ots02	119.07
Ot042460_Ots02q	Ots02	124.18
Ot000069_Ots02q	Ots02	128.88
Ot027114_Ots03p	Ots03	15.9
Ot041685_Ots03p	Ots03	15.9
Ot054122_Ots03p	Ots03	15.9
Ot038380_Ots03p	Ots03	17.63
Ot046659_Ots03p	Ots03	17.63
Ot010674_Ots03p	Ots03	17.99
Ot012834_Ots03p	Ots03	17.99
Ot000034_Ots03p	Ots03	19.59
Ot039875_Ots03p	Ots03	19.59
Ot015639_Ots03p	Ots03	20.21
Ot007196_Ots03p	Ots03	22.38
Ot012779_Ots03p	Ots03	22.38
Ot016051_Ots03p	Ots03	22.38
Ot043658_Ots03p	Ots03	25.58
Ot055580_Ots03p	Ots03	25.58
Ot017690_Ots03p	Ots03	26.58
Ot000688_Ots03p	Ots03	30.62
Ot041925_Ots03p	Ots03	30.62
Ot048185_Ots03p	Ots03	30.62
Ot033746_Ots03p	Ots03	34.82
Ot042151_Ots03p	Ots03	35.6
Ot000947_Ots03p	Ots03	37.99
Ot007164_Ots03p	Ots03	37.99
Ot011825_Ots03p	Ots03	37.99
Ot016153_Ots03p	Ots03	37.99
Ot008227_Ots03p	Ots03	42.29
Ot025271_Ots03p	Ots03	45.22
Ot033653_Ots03p	Ots03	45.22
Ot008091_Ots03p	Ots03	46.72
Ot019167_Ots03p	Ots03	46.72
Ot051502_Ots03p	Ots03	46.72
Ot001394_Ots03p	Ots03	47.05
Ot017227_Ots03p	Ots03	47.05
Ot038242_Ots03p	Ots03	47.05
Ot029681_Ots03p	Ots03	48.04
Ot038136_Ots03p	Ots03	48.04
Ot055311_Ots03p	Ots03	48.04
Ot013013_Ots03p	Ots03	52.5
Ot029509_Ots03p	Ots03	54.6
Ot035954_Ots03p	Ots03	54.6
Ot041883_Ots03p	Ots03	54.6
Ot044250_Ots03p	Ots03	54.6
Ot018602_Ots03p	Ots03	54.71
Ot009937_Ots03p	Ots03	60.82
Ot018201_Ots03p	Ots03	60.82
Ot003095_Ots03p	Ots03	61.71
Ot007433_Ots03p	Ots03	61.71
Ot019349_Ots03p	Ots03	64.6
Ot011872_Ots03p	Ots03	67.32
Ot051893_Ots03p	Ots03	70.04
Ot039967_Ots03p	Ots03	70.43
Ot007030_Ots03p	Ots03	74.75
Ot040450_Ots03p	Ots03	74.75
Ot055475_Ots03p	Ots03	80.68
Ot020241_Ots03p	Ots03	88.2
Ot036454_Ots03c	Ots03	95.73
Ot048664_Ots03c	Ots03	95.73
Ot001840_Ots03c	Ots03	96.02
Ot008180_Ots03c	Ots03	96.02
Ot013358_Ots03c	Ots03	96.02
Ot018408_Ots03c	Ots03	96.02
Ot002779_Ots03c	Ots03	98.31
Ot005677_Ots03c	Ots03	98.31
Ot009483_Ots03c	Ots03	98.31
Ot017618_Ots03c	Ots03	98.31
Ot018801_Ots03c	Ots03	98.31
Ot029491_Ots03c	Ots03	98.31
Ot040379_Ots03c	Ots03	98.31
Ot042089_Ots03c	Ots03	98.31
Ot046976_Ots03c	Ots03	98.31
Ot049289_Ots03c	Ots03	98.31
Ot012254_Ots03c	Ots03	100.08
Ot022144_Ots03c	Ots03	100.08
Ot047079_Ots03c	Ots03	102.24
Ot000873_Ots03q	Ots03	104.33
Ot004516_Ots03q	Ots03	104.33
Ot038589_Ots03q	Ots03	106.43
Ot014598_Ots03q	Ots03	108.49
Ot032794_Ots03q	Ots03	108.49
Ot034324_Ots03q	Ots03	108.49
Ot034887_Ots03q	Ots03	108.49
Ot047028_Ots03q	Ots03	108.49
Ot039813_Ots03q	Ots03	120.87
Ot000431_Ots03q	Ots03	125.27
Ot038049_Ots03q	Ots03	126.11
Ot004952_Ots03q	Ots03	127.42
Ot007703_Ots03q	Ots03	127.42
Ot010337_Ots03q	Ots03	127.42
Ot015333_Ots03q	Ots03	127.42
Ot020557_Ots03q	Ots03	127.42
Ot025517_Ots03q	Ots03	127.42
Ot031993_Ots03q	Ots03	127.42
Ot053542_Ots03q	Ots03	127.42
Ot000973_Ots03q	Ots03	127.43
Ot001195_Ots03q	Ots03	127.43
Ot017029_Ots03q	Ots03	127.43
Ot006689_Ots03q	Ots03	131.08
Ot009641_Ots03q	Ots03	131.08
Ot016159_Ots03q	Ots03	136.89
Ot045837_Ots03q	Ots03	141.61
Ot047798_Ots03q	Ots03	141.61
Ot001256_Ots03q	Ots03	143.7
Ot016127_Ots03q	Ots03	143.7
Ot028426_Ots03q	Ots03	143.7
Ot037086_Ots03q	Ots03	143.7
Ot048606_Ots03q	Ots03	143.7
Ot043636_Ots03q	Ots03	148.06
Ot002475_Ots03q	Ots03	150.23
Ot026178_Ots03q	Ots03	150.23
Ot041930_Ots03q	Ots03	150.23
Ot053712_Ots03q	Ots03	150.23
Ot033664_Ots03q	Ots03	154.16
Ot019070_Ots03q	Ots03	155.05
Ot029887_Ots03q	Ots03	155.05
Ot041644_Ots03q	Ots03	155.05
Ot017715_Ots03q	Ots03	155.2
Ot019170_Ots03q	Ots03	155.2
Ot029738_Ots03q	Ots03	155.2
Ot037076_Ots03q	Ots03	155.2
Ot003086_Ots03q	Ots03	160.01
Ot003937_Ots03q	Ots03	160.01
Ot025854_Ots03q	Ots03	163.9
Ot032964_Ots03q	Ots03	163.9
Ot035158_Ots03q	Ots03	163.9
Ot047083_Ots03q	Ots03	163.9
Ot005084_Ots03q	Ots03	166.1
Ot010418_Ots03q	Ots03	166.1
Ot015321_Ots03q	Ots03	166.1
Ot026565_Ots03q	Ots03	166.1
Ot001355_Ots03q	Ots03	168.14
Ot009727_Ots03q	Ots03	168.14
Ot009919_Ots03q	Ots03	168.14
Ot025738_Ots03q	Ots03	168.14
Ot022444_Ots03q	Ots03	168.27
Ot044721_Ots03q	Ots03	168.27
Ot054422_Ots03q	Ots03	168.27
Ot055916_Ots03q	Ots03	168.27
Ot003494_Ots03q	Ots03	168.75
Ot052503_Ots03q	Ots03	168.75
Ot019438_Ots03q	Ots03	169.74
Ot032545_Ots03q	Ots03	169.74
Ot010581_Ots03q	Ots03	169.75
Ot004060_Ots03q	Ots03	171.68
Ot019422_Ots03q	Ots03	171.68
Ot024396_Ots03q	Ots03	171.68
Ot035013_Ots03q	Ots03	171.68
Ot038045_Ots03q	Ots03	171.68
Ot047831_Ots03q	Ots03	171.68
Ot002287_Ots03q	Ots03	171.69
Ot003781_Ots03q	Ots03	171.69
Ot004421_Ots03q	Ots03	171.69
Ot005155_Ots03q	Ots03	171.69
Ot005538_Ots03q	Ots03	171.69
Ot006906_Ots03q	Ots03	171.69
Ot009735_Ots03q	Ots03	171.69
Ot011377_Ots03q	Ots03	171.69
Ot011810_Ots03q	Ots03	171.69
Ot013797_Ots03q	Ots03	171.69
Ot013943_Ots03q	Ots03	171.69
Ot014418_Ots03q	Ots03	171.69
Ot014804_Ots03q	Ots03	171.69
Ot016180_Ots03q	Ots03	171.69
Ot021659_Ots03q	Ots03	171.69
Ot021817_Ots03q	Ots03	171.69
Ot026659_Ots03q	Ots03	171.69
Ot028725_Ots03q	Ots03	171.69
Ot031069_Ots03q	Ots03	171.69
Ot031916_Ots03q	Ots03	171.69
Ot034171_Ots03q	Ots03	171.69
Ot037362_Ots03q	Ots03	171.69
Ot041104_Ots03q	Ots03	171.69
Ot041290_Ots03q	Ots03	171.69
Ot041876_Ots03q	Ots03	171.69
Ot049217_Ots03q	Ots03	171.69
Ot051072_Ots03q	Ots03	171.69
Ot056024_Ots03q	Ots03	171.69
Ot038150_Ots04p	Ots04	4.56
Ot048389_Ots04p	Ots04	4.56
Ot051649_Ots04p	Ots04	4.56
Ot003361_Ots04p	Ots04	6.65
Ot004052_Ots04p	Ots04	6.65
Ot006700_Ots04p	Ots04	6.65
Ot007455_Ots04p	Ots04	6.65
Ot008506_Ots04p	Ots04	6.65
Ot009563_Ots04p	Ots04	6.65
Ot010833_Ots04p	Ots04	6.65
Ot011307_Ots04p	Ots04	6.65
Ot015483_Ots04p	Ots04	6.65
Ot016610_Ots04p	Ots04	6.65
Ot022117_Ots04p	Ots04	6.65
Ot024356_Ots04p	Ots04	6.65
Ot032557_Ots04p	Ots04	6.65
Ot034375_Ots04p	Ots04	6.65
Ot034762_Ots04p	Ots04	6.65
Ot035614_Ots04p	Ots04	6.65
Ot037082_Ots04p	Ots04	6.65
Ot037177_Ots04p	Ots04	6.65
Ot044125_Ots04p	Ots04	6.65
Ot047825_Ots04p	Ots04	6.65
Ot049343_Ots04p	Ots04	6.65
Ot050697_Ots04p	Ots04	6.65
Ot050909_Ots04p	Ots04	6.65
Ot052506_Ots04p	Ots04	6.65
Ot053472_Ots04p	Ots04	6.65
Ot053611_Ots04p	Ots04	6.65
Ot054134_Ots04p	Ots04	6.65
Ot054583_Ots04p	Ots04	6.65
Ot055529_Ots04p	Ots04	6.65
Ot044763_Ots04p	Ots04	6.69
Ot003853_Ots04p	Ots04	7.13
Ot009404_Ots04p	Ots04	7.13
Ot017990_Ots04p	Ots04	7.13
Ot040733_Ots04p	Ots04	7.13
Ot051648_Ots04p	Ots04	8.69
Ot052897_Ots04p	Ots04	8.69
Ot017817_Ots04p	Ots04	12.09
Ot025171_Ots04p	Ots04	12.09
Ot000631_Ots04p	Ots04	14.18
Ot016033_Ots04p	Ots04	14.18
Ot039573_Ots04p	Ots04	14.18
Ot050039_Ots04p	Ots04	15.93
Ot000156_Ots04p	Ots04	16.13
Ot001982_Ots04p	Ots04	16.13
Ot003246_Ots04p	Ots04	16.13
Ot005392_Ots04p	Ots04	16.13
Ot008643_Ots04p	Ots04	16.13
Ot011945_Ots04p	Ots04	16.13
Ot020922_Ots04p	Ots04	16.13
Ot026658_Ots04p	Ots04	16.13
Ot034322_Ots04p	Ots04	16.13
Ot045260_Ots04p	Ots04	16.13
Ot054731_Ots04p	Ots04	16.13
Ot055729_Ots04p	Ots04	16.13
Ot019286_Ots04p	Ots04	18.12
Ot023764_Ots04p	Ots04	18.12
Ot041773_Ots04p	Ots04	18.12
Ot037683_Ots04p	Ots04	19.24
Ot004502_Ots04p	Ots04	19.45
Ot051589_Ots04p	Ots04	19.45
Ot011292_Ots04p	Ots04	19.54
Ot015069_Ots04p	Ots04	19.54
Ot020897_Ots04p	Ots04	19.54
Ot042918_Ots04p	Ots04	19.54
Ot052047_Ots04p	Ots04	19.54
Ot019401_Ots04p	Ots04	26.26
Ot023817_Ots04p	Ots04	26.26
Ot000910_Ots04p	Ots04	30.62
Ot004790_Ots04p	Ots04	30.62
Ot038323_Ots04p	Ots04	30.62
Ot012686_Ots04p	Ots04	32.24
Ot021900_Ots04p	Ots04	34.42
Ot003485_Ots04p	Ots04	36.3
Ot051984_Ots04p	Ots04	36.3
Ot001503_Ots04p	Ots04	38.53
Ot049562_Ots04p	Ots04	38.53
Ot054810_Ots04p	Ots04	45.85
Ot003716_Ots04p	Ots04	48.83
Ot007991_Ots04p	Ots04	48.83
Ot001794_Ots04p	Ots04	51.68
Ot032525_Ots04p	Ots04	51.68
Ot033683_Ots04p	Ots04	51.68
Ot022110_Ots04p	Ots04	56.04
Ot026474_Ots04p	Ots04	56.04
Ot030038_Ots04p	Ots04	56.04
Ot026831_Ots04p	Ots04	60.14
Ot039567_Ots04p	Ots04	60.14
Ot034784_Ots04p	Ots04	63.43
Ot017794_Ots04p	Ots04	64.21
Ot032453_Ots04p	Ots04	66.3
Ot052686_Ots04p	Ots04	66.3
Ot023163_Ots04p	Ots04	67.1
Ot039777_Ots04p	Ots04	67.1
Ot012270_Ots04c	Ots04	69.97
Ot007013_Ots04c	Ots04	71.11
Ot011634_Ots04c	Ots04	76.81
Ot035862_Ots04c	Ots04	76.81
Ot040588_Ots04c	Ots04	76.81
Ot002977_Ots04c	Ots04	78.67
Ot042808_Ots04c	Ots04	78.67
Ot048975_Ots04c	Ots04	78.67
Ot007461_Ots04c	Ots04	78.98
Ot002103_Ots04c	Ots04	79.51
Ot029561_Ots04c	Ots04	79.51
Ot047709_Ots04c	Ots04	79.51
Ot054427_Ots04c	Ots04	79.51
Ot005003_Ots04c	Ots04	80.58
Ot033876_Ots04c	Ots04	82.67
Ot042262_Ots04c	Ots04	82.67
Ot002889_Ots04c	Ots04	82.68
Ot016981_Ots04c	Ots04	82.68
Ot012359_Ots04c	Ots04	82.81
Ot018707_Ots04c	Ots04	82.81
Ot056670_Ots04c	Ots04	84.91
Ot010493_Ots04c	Ots04	87.02
Ot028653_Ots04c	Ots04	87.02
Ot036479_Ots04c	Ots04	87.02
Ot037547_Ots04c	Ots04	87.02
Ot001826_Ots04c	Ots04	90.27
Ot003519_Ots04c	Ots04	92.18
Ot032703_Ots04c	Ots04	92.18
Ot042696_Ots04c	Ots04	92.18
Ot046798_Ots04c	Ots04	92.18
Ot048670_Ots04c	Ots04	92.18
Ot034321_Ots04q	Ots04	95.4
Ot003302_Ots04q	Ots04	104.1
Ot032745_Ots04q	Ots04	104.1
Ot025496_Ots04q	Ots04	112.97
Ot025578_Ots04q	Ots04	112.97
Ot044582_Ots04q	Ots04	112.97
Ot023666_Ots04q	Ots04	118.49
Ot028942_Ots04q	Ots04	118.49
Ot040016_Ots04q	Ots04	118.49
Ot003093_Ots04q	Ots04	128.98
Ot011169_Ots04q	Ots04	128.98
Ot011387_Ots04q	Ots04	128.98
Ot027584_Ots04q	Ots04	128.98
Ot028472_Ots04q	Ots04	128.98
Ot041130_Ots04q	Ots04	128.98
Ot034968_Ots04q	Ots04	131.16
Ot042045_Ots04q	Ots04	131.16
Ot004657_Ots04q	Ots04	131.82
Ot045019_Ots04q	Ots04	131.82
Ot045703_Ots04q	Ots04	131.82
Ot047719_Ots04q	Ots04	131.82
Ot039857_Ots04q	Ots04	137.94
Ot045749_Ots04q	Ots04	137.94
Ot045554_Ots04q	Ots04	142.73
Ot008872_Ots04q	Ots04	153.9
Ot039944_Ots04q	Ots04	162.07
Ot003885_Ots05p	Ots05	0
Ot003962_Ots05p	Ots05	0
Ot006235_Ots05p	Ots05	0
Ot008518_Ots05p	Ots05	0
Ot010343_Ots05p	Ots05	0
Ot014445_Ots05p	Ots05	0
Ot017627_Ots05p	Ots05	0
Ot017903_Ots05p	Ots05	0
Ot030430_Ots05p	Ots05	0
Ot032228_Ots05p	Ots05	0
Ot032250_Ots05p	Ots05	0
Ot035887_Ots05p	Ots05	0
Ot039974_Ots05p	Ots05	0
Ot043580_Ots05p	Ots05	0
Ot014373_Ots05p	Ots05	0.03
Ot024807_Ots05p	Ots05	0.03
Ot033080_Ots05p	Ots05	1.76
Ot041260_Ots05p	Ots05	1.76
Ot008555_Ots05p	Ots05	3.94
Ot019007_Ots05p	Ots05	3.94
Ot021322_Ots05p	Ots05	3.94
Ot030127_Ots05p	Ots05	3.94
Ot047384_Ots05p	Ots05	3.94
Ot001324_Ots05p	Ots05	3.96
Ot015379_Ots05p	Ots05	3.96
Ot027058_Ots05p	Ots05	3.96
Ot028654_Ots05p	Ots05	3.96
Ot031371_Ots05p	Ots05	3.96
Ot031548_Ots05p	Ots05	3.96
Ot038758_Ots05p	Ots05	3.96
Ot048938_Ots05p	Ots05	3.96
Ot006430_Ots05p	Ots05	4.05
Ot013757_Ots05p	Ots05	4.05
Ot029965_Ots05p	Ots05	4.05
Ot007531_Ots05p	Ots05	6.22
Ot010616_Ots05p	Ots05	6.22
Ot018535_Ots05p	Ots05	7.14
Ot011811_Ots05p	Ots05	8.44
Ot016920_Ots05p	Ots05	8.44
Ot042679_Ots05p	Ots05	8.44
Ot047339_Ots05p	Ots05	8.44
Ot003540_Ots05p	Ots05	8.45
Ot014717_Ots05p	Ots05	8.45
Ot024786_Ots05p	Ots05	8.45
Ot022901_Ots05p	Ots05	10.41
Ot028121_Ots05p	Ots05	11.09
Ot035858_Ots05p	Ots05	11.09
Ot041188_Ots05p	Ots05	11.09
Ot044313_Ots05p	Ots05	11.09
Ot054909_Ots05p	Ots05	11.09
Ot055024_Ots05p	Ots05	11.09
Ot006320_Ots05p	Ots05	13.07
Ot052980_Ots05p	Ots05	13.07
Ot007713_Ots05p	Ots05	14.12
Ot025581_Ots05p	Ots05	14.12
Ot020174_Ots05p	Ots05	17.12
Ot037574_Ots05p	Ots05	17.12
Ot047569_Ots05p	Ots05	17.12
Ot028780_Ots05p	Ots05	19.79
Ot047395_Ots05p	Ots05	19.79
Ot047445_Ots05p	Ots05	23.91
Ot023127_Ots05p	Ots05	24.32
Ot009936_Ots05p	Ots05	27.74
Ot016677_Ots05p	Ots05	27.74
Ot018716_Ots05p	Ots05	27.74
Ot041564_Ots05p	Ots05	27.74
Ot021369_Ots05p	Ots05	30.28
Ot038175_Ots05p	Ots05	30.28
Ot048828_Ots05p	Ots05	30.28
Ot012426_Ots05p	Ots05	30.73
Ot001868_Ots05p	Ots05	34.81
Ot002218_Ots05p	Ots05	34.81
Ot006672_Ots05p	Ots05	34.81
Ot036235_Ots05p	Ots05	34.81
Ot000796_Ots05p	Ots05	37.53
Ot006297_Ots05p	Ots05	37.53
Ot006900_Ots05p	Ots05	37.53
Ot012914_Ots05p	Ots05	37.53
Ot026736_Ots05p	Ots05	37.53
Ot001425_Ots05p	Ots05	42.95
Ot029147_Ots05c	Ots05	49.13
Ot044030_Ots05c	Ots05	49.13
Ot049553_Ots05c	Ots05	49.13
Ot001809_Ots05c	Ots05	50.94
Ot023193_Ots05c	Ots05	50.94
Ot015986_Ots05c	Ots05	52.38
Ot013717_Ots05c	Ots05	55.25
Ot037654_Ots05q	Ots05	58.8
Ot038499_Ots05q	Ots05	58.8
Ot044626_Ots05q	Ots05	58.8
Ot047533_Ots05q	Ots05	58.8
Ot003806_Ots05q	Ots05	61.14
Ot008999_Ots05q	Ots05	63.29
Ot014162_Ots05q	Ots05	63.29
Ot019869_Ots05q	Ots05	63.29
Ot050579_Ots05q	Ots05	63.29
Ot004372_Ots05q	Ots05	65.01
Ot011856_Ots05q	Ots05	65.01
Ot016162_Ots05q	Ots05	65.01
Ot042235_Ots05q	Ots05	65.01
Ot053239_Ots05q	Ots05	65.01
Ot036606_Ots05q	Ots05	67.42
Ot007651_Ots05q	Ots05	69.53
Ot039091_Ots05q	Ots05	69.53
Ot013501_Ots05q	Ots05	73.57
Ot026865_Ots05q	Ots05	76.94
Ot027647_Ots05q	Ots05	79.54
Ot007949_Ots05q	Ots05	80.99
Ot009548_Ots05q	Ots05	80.99
Ot009785_Ots05q	Ots05	80.99
Ot053483_Ots05q	Ots05	80.99
Ot054373_Ots05q	Ots05	80.99
Ot011676_Ots05q	Ots05	84.94
Ot046209_Ots05q	Ots05	84.94
Ot035115_Ots05q	Ots05	86.46
Ot015730_Ots05q	Ots05	86.62
Ot000074_Ots05q	Ots05	88.8
Ot007867_Ots05q	Ots05	88.8
Ot034726_Ots05q	Ots05	92.09
Ot009817_Ots05q	Ots05	93.42
Ot040665_Ots05q	Ots05	99.72
Ot003932_Ots05q	Ots05	100.91
Ot005603_Ots05q	Ots05	101.87
Ot038629_Ots05q	Ots05	101.87
Ot042448_Ots05q	Ots05	101.87
Ot005248_Ots05q	Ots05	105.29
Ot053230_Ots05q	Ots05	105.29
Ot006389_Ots05q	Ots05	106.06
Ot016430_Ots05q	Ots05	108.49
Ot023468_Ots05q	Ots05	108.49
Ot055453_Ots05q	Ots05	108.49
Ot018074_Ots05q	Ots05	108.69
Ot005276_Ots05q	Ots05	109.25
Ot007737_Ots05q	Ots05	109.25
Ot015692_Ots05q	Ots05	109.25
Ot017236_Ots05q	Ots05	109.25
Ot020009_Ots05q	Ots05	109.25
Ot024563_Ots05q	Ots05	109.25
Ot022255_Ots05q	Ots05	110.68
Ot015901_Ots05q	Ots05	115.77
Ot043302_Ots05q	Ots05	115.77
Ot052098_Ots05q	Ots05	115.77
Ot024605_Ots05q	Ots05	116.92
Ot029748_Ots05q	Ots05	116.92
Ot000532_Ots05q	Ots05	121.5
Ot000537_Ots05q	Ots05	121.5
Ot001711_Ots05q	Ots05	121.5
Ot006223_Ots05q	Ots05	121.5
Ot021633_Ots05q	Ots05	121.5
Ot025265_Ots05q	Ots05	121.5
Ot027071_Ots05q	Ots05	121.5
Ot034122_Ots05q	Ots05	121.5
Ot042076_Ots05q	Ots05	121.5
Ot043399_Ots05q	Ots05	121.5
Ot047450_Ots05q	Ots05	121.5
Ot052800_Ots05q	Ots05	121.5
Ot054431_Ots05q	Ots05	121.5
Ot055586_Ots05q	Ots05	121.5
Ot024560_Ots05q	Ots05	123.59
Ot030229_Ots05q	Ots05	123.59
Ot050582_Ots05q	Ots05	124.03
Ot002355_Ots05q	Ots05	124.1
Ot004058_Ots05q	Ots05	124.1
Ot005921_Ots05q	Ots05	124.1
Ot010589_Ots05q	Ots05	124.1
Ot018896_Ots05q	Ots05	124.1
Ot024327_Ots05q	Ots05	124.1
Ot024652_Ots05q	Ots05	124.1
Ot024777_Ots05q	Ots05	124.1
Ot026322_Ots05q	Ots05	124.1
Ot028384_Ots05q	Ots05	124.1
Ot042768_Ots05q	Ots05	124.1
Ot044676_Ots05q	Ots05	124.1
Ot051563_Ots05q	Ots05	124.1
Ot050519_Ots05q	Ots05	124.11
Ot007121_Ots05q	Ots05	124.49
Ot038269_Ots05q	Ots05	124.49
Ot041459_Ots05q	Ots05	124.49
Ot054780_Ots05q	Ots05	124.49
Ot051028_Ots05q	Ots05	124.5
Ot024312_Ots05q	Ots05	125.83
Ot000238_Ots05q	Ots05	125.84
Ot001022_Ots05q	Ots05	125.84
Ot001260_Ots05q	Ots05	125.84
Ot003946_Ots05q	Ots05	125.84
Ot011741_Ots05q	Ots05	125.84
Ot011948_Ots05q	Ots05	125.84
Ot015547_Ots05q	Ots05	125.84
Ot016718_Ots05q	Ots05	125.84
Ot022896_Ots05q	Ots05	125.84
Ot042292_Ots05q	Ots05	125.84
Ot040586_Ots06p	Ots06	0
Ot004642_Ots06p	Ots06	5.16
Ot005696_Ots06p	Ots06	5.16
Ot011111_Ots06p	Ots06	5.16
Ot017397_Ots06p	Ots06	5.16
Ot022632_Ots06p	Ots06	5.16
Ot026663_Ots06p	Ots06	5.16
Ot035126_Ots06p	Ots06	5.16
Ot038760_Ots06p	Ots06	5.16
Ot040983_Ots06p	Ots06	5.16
Ot042210_Ots06p	Ots06	5.16
Ot056052_Ots06p	Ots06	5.16
Ot000097_Ots06p	Ots06	5.17
Ot001062_Ots06p	Ots06	5.17
Ot002105_Ots06p	Ots06	5.17
Ot002225_Ots06p	Ots06	5.17
Ot003398_Ots06p	Ots06	5.17
Ot004163_Ots06p	Ots06	5.17
Ot004262_Ots06p	Ots06	5.17
Ot005652_Ots06p	Ots06	5.17
Ot006233_Ots06p	Ots06	5.17
Ot007543_Ots06p	Ots06	5.17
Ot008519_Ots06p	Ots06	5.17
Ot009956_Ots06p	Ots06	5.17
Ot010452_Ots06p	Ots06	5.17
Ot011337_Ots06p	Ots06	5.17
Ot015539_Ots06p	Ots06	5.17
Ot017188_Ots06p	Ots06	5.17
Ot021916_Ots06p	Ots06	5.17
Ot023346_Ots06p	Ots06	5.17
Ot023812_Ots06p	Ots06	5.17
Ot026458_Ots06p	Ots06	5.17
Ot028032_Ots06p	Ots06	5.17
Ot029974_Ots06p	Ots06	5.17
Ot030900_Ots06p	Ots06	5.17
Ot033467_Ots06p	Ots06	5.17
Ot034040_Ots06p	Ots06	5.17
Ot037354_Ots06p	Ots06	5.17
Ot038806_Ots06p	Ots06	5.17
Ot039876_Ots06p	Ots06	5.17
Ot040897_Ots06p	Ots06	5.17
Ot042769_Ots06p	Ots06	5.17
Ot046263_Ots06p	Ots06	5.17
Ot047902_Ots06p	Ots06	5.17
Ot049834_Ots06p	Ots06	5.17
Ot050860_Ots06p	Ots06	5.17
Ot051826_Ots06p	Ots06	5.17
Ot052192_Ots06p	Ots06	5.17
Ot053898_Ots06p	Ots06	5.17
Ot000848_Ots06p	Ots06	5.18
Ot021726_Ots06p	Ots06	5.18
Ot001530_Ots06p	Ots06	6.61
Ot021922_Ots06p	Ots06	6.61
Ot036517_Ots06p	Ots06	6.61
Ot052655_Ots06p	Ots06	6.61
Ot054636_Ots06p	Ots06	6.61
Ot015946_Ots06p	Ots06	6.9
Ot044950_Ots06p	Ots06	9.07
Ot003602_Ots06p	Ots06	9.47
Ot014412_Ots06p	Ots06	9.47
Ot051026_Ots06p	Ots06	9.47
Ot053109_Ots06p	Ots06	9.47
Ot047295_Ots06p	Ots06	11.13
Ot051326_Ots06p	Ots06	13.73
Ot038259_Ots06p	Ots06	14.31
Ot020725_Ots06p	Ots06	15.39
Ot026965_Ots06p	Ots06	15.69
Ot010053_Ots06p	Ots06	16.41
Ot041204_Ots06p	Ots06	16.41
Ot014899_Ots06p	Ots06	16.44
Ot003289_Ots06p	Ots06	16.48
Ot036772_Ots06p	Ots06	16.48
Ot038267_Ots06p	Ots06	16.48
Ot033462_Ots06p	Ots06	17.88
Ot033680_Ots06p	Ots06	17.88
Ot029722_Ots06p	Ots06	20.73
Ot050081_Ots06p	Ots06	20.73
Ot003454_Ots06p	Ots06	21.48
Ot024454_Ots06p	Ots06	21.48
Ot008218_Ots06p	Ots06	24.35
Ot016698_Ots06p	Ots06	24.35
Ot021210_Ots06p	Ots06	24.35
Ot018468_Ots06p	Ots06	24.8
Ot022822_Ots06p	Ots06	24.8
Ot023643_Ots06p	Ots06	24.8
Ot018855_Ots06p	Ots06	26.23
Ot025139_Ots06p	Ots06	27.88
Ot027678_Ots06p	Ots06	30.06
Ot023980_Ots06p	Ots06	31.47
Ot041189_Ots06p	Ots06	31.47
Ot023879_Ots06p	Ots06	31.48
Ot012866_Ots06p	Ots06	31.63
Ot028939_Ots06p	Ots06	31.63
Ot046552_Ots06p	Ots06	31.63
Ot036160_Ots06p	Ots06	33.06
Ot027545_Ots06p	Ots06	33.54
Ot050880_Ots06p	Ots06	33.54
Ot032157_Ots06p	Ots06	34.09
Ot036982_Ots06p	Ots06	35.65
Ot023420_Ots06p	Ots06	36.09
Ot002922_Ots06p	Ots06	38.27
Ot030411_Ots06p	Ots06	38.27
Ot030913_Ots06p	Ots06	38.27
Ot035078_Ots06p	Ots06	38.27
Ot051887_Ots06p	Ots06	38.27
Ot053203_Ots06p	Ots06	38.27
Ot027702_Ots06p	Ots06	45.25
Ot028070_Ots06p	Ots06	45.25
Ot032011_Ots06p	Ots06	45.25
Ot038200_Ots06p	Ots06	45.25
Ot055008_Ots06p	Ots06	45.25
Ot002136_Ots06p	Ots06	46.68
Ot032380_Ots06p	Ots06	46.68
Ot044119_Ots06p	Ots06	46.68
Ot006327_Ots06p	Ots06	48.12
Ot018096_Ots06p	Ots06	48.12
Ot047078_Ots06p	Ots06	48.12
Ot048381_Ots06p	Ots06	48.12
Ot037114_Ots06p	Ots06	51.53
Ot001424_Ots06p	Ots06	52.51
Ot007558_Ots06p	Ots06	52.51
Ot018187_Ots06p	Ots06	53.94
Ot053280_Ots06p	Ots06	53.94
Ot029131_Ots06p	Ots06	56.31
Ot029270_Ots06c	Ots06	56.45
Ot005261_Ots06c	Ots06	60.29
Ot028847_Ots06c	Ots06	60.89
Ot004718_Ots06c	Ots06	61.33
Ot043647_Ots06c	Ots06	61.57
Ot021772_Ots06c	Ots06	62.54
Ot037828_Ots06c	Ots06	62.54
Ot014685_Ots06c	Ots06	63.83
Ot004022_Ots06c	Ots06	64.95
Ot004027_Ots06c	Ots06	64.95
Ot005662_Ots06c	Ots06	64.95
Ot016827_Ots06c	Ots06	64.95
Ot024544_Ots06c	Ots06	64.95
Ot025263_Ots06c	Ots06	64.95
Ot041789_Ots06c	Ots06	64.95
Ot047801_Ots06c	Ots06	64.95
Ot000175_Ots06c	Ots06	65.94
Ot001978_Ots06c	Ots06	65.94
Ot002663_Ots06c	Ots06	65.94
Ot004983_Ots06c	Ots06	65.94
Ot010443_Ots06c	Ots06	65.94
Ot021359_Ots06c	Ots06	65.94
Ot048897_Ots06c	Ots06	65.94
Ot051482_Ots06c	Ots06	65.94
Ot053875_Ots06c	Ots06	65.94
Ot026049_Ots06c	Ots06	66.39
Ot000269_Ots06c	Ots06	68.58
Ot002789_Ots06c	Ots06	68.58
Ot003759_Ots06q	Ots06	70.32
Ot000395_Ots06q	Ots06	70.91
Ot021194_Ots06q	Ots06	75.32
Ot054758_Ots06q	Ots06	75.32
Ot008208_Ots06q	Ots06	75.33
Ot034793_Ots06q	Ots06	75.33
Ot049362_Ots06q	Ots06	78.18
Ot000524_Ots06q	Ots06	82.14
Ot027345_Ots06q	Ots06	83.58
Ot014437_Ots06q	Ots06	94.77
Ot033979_Ots06q	Ots06	94.77
Ot010182_Ots06q	Ots06	97.4
Ot011911_Ots06q	Ots06	97.86
Ot032836_Ots06q	Ots06	98.33
Ot055965_Ots06q	Ots06	98.33
Ot022189_Ots06q	Ots06	98.54
Ot027873_Ots06q	Ots06	101.71
Ot047940_Ots06q	Ots06	101.71
Ot007711_Ots06q	Ots06	101.72
Ot004984_Ots06q	Ots06	104.59
Ot009849_Ots06q	Ots06	106.42
Ot045177_Ots06q	Ots06	110
Ot012074_Ots06q	Ots06	110.54
Ot053183_Ots06q	Ots06	110.54
Ot023667_Ots06q	Ots06	112.62
Ot047975_Ots06q	Ots06	112.62
Ot007254_Ots06q	Ots06	115.65
Ot038059_Ots06q	Ots06	115.65
Ot007226_Ots06q	Ots06	116.22
Ot023620_Ots06q	Ots06	116.22
Ot025188_Ots06q	Ots06	116.22
Ot044101_Ots06q	Ots06	116.22
Ot002517_Ots06q	Ots06	116.96
Ot012255_Ots06q	Ots06	116.96
Ot015899_Ots06q	Ots06	117.08
Ot016278_Ots06q	Ots06	117.08
Ot043367_Ots06q	Ots06	117.08
Ot050178_Ots06q	Ots06	117.08
Ot053289_Ots06q	Ots06	117.08
Ot004784_Ots06q	Ots06	125.58
Ot017159_Ots06q	Ots06	125.58
Ot037729_Ots06q	Ots06	126.94
Ot031773_Ots06q	Ots06	128.23
Ot045804_Ots06q	Ots06	128.23
Ot007478_Ots06q	Ots06	129.27
Ot011435_Ots06q	Ots06	129.27
Ot041959_Ots06q	Ots06	129.27
Ot017852_Ots06q	Ots06	129.37
Ot012963_Ots06q	Ots06	133.54
Ot018054_Ots06q	Ots06	133.54
Ot030413_Ots06q	Ots06	133.54
Ot046347_Ots06q	Ots06	133.54
Ot003288_Ots06q	Ots06	135.67
Ot043347_Ots06q	Ots06	138.98
Ot040824_Ots06q	Ots06	140.09
Ot013435_Ots06q	Ots06	140.42
Ot013951_Ots06q	Ots06	140.42
Ot024303_Ots06q	Ots06	140.42
Ot045816_Ots06q	Ots06	140.42
Ot010931_Ots06q	Ots06	141.46
Ot030386_Ots06q	Ots06	141.46
Ot047750_Ots06q	Ots06	141.46
Ot054426_Ots06q	Ots06	141.46
Ot011064_Ots06q	Ots06	143.34
Ot040719_Ots06q	Ots06	143.58
Ot018929_Ots06q	Ots06	145.02
Ot028461_Ots06q	Ots06	145.02
Ot032080_Ots06q	Ots06	145.02
Ot048009_Ots06q	Ots06	145.02
Ot034825_Ots06q	Ots06	145.26
Ot022219_Ots06q	Ots06	148.13
Ot006010_Ots06q	Ots06	155.18
Ot000212_Ots06q	Ots06	166.74
Ot006647_Ots07p	Ots07	3.82
Ot003620_Ots07p	Ots07	5.77
Ot007181_Ots07p	Ots07	5.77
Ot007562_Ots07p	Ots07	23.92
Ot012843_Ots07p	Ots07	24.32
Ot039430_Ots07p	Ots07	27.08
Ot013159_Ots07p	Ots07	29.42
Ot023019_Ots07p	Ots07	29.42
Ot006294_Ots07p	Ots07	30.04
Ot030210_Ots07p	Ots07	32.07
Ot033252_Ots07p	Ots07	32.66
Ot009070_Ots07p	Ots07	37.31
Ot029867_Ots07p	Ots07	37.31
Ot037216_Ots07p	Ots07	37.31
Ot003140_Ots07p	Ots07	37.78
Ot015642_Ots07p	Ots07	41.79
Ot020510_Ots07p	Ots07	42.03
Ot029083_Ots07p	Ots07	42.03
Ot029820_Ots07p	Ots07	42.03
Ot034369_Ots07p	Ots07	42.03
Ot013078_Ots07p	Ots07	48.89
Ot014169_Ots07p	Ots07	48.89
Ot025349_Ots07p	Ots07	48.89
Ot004571_Ots07p	Ots07	52.66
Ot022203_Ots07p	Ots07	52.98
Ot049969_Ots07p	Ots07	52.98
Ot039304_Ots07p	Ots07	55.09
Ot042784_Ots07p	Ots07	55.09
Ot012839_Ots07p	Ots07	55.14
Ot054650_Ots07p	Ots07	55.14
Ot055485_Ots07p	Ots07	59.5
Ot006858_Ots07p	Ots07	63.98
Ot002467_Ots07p	Ots07	66.16
Ot017499_Ots07p	Ots07	66.16
Ot049386_Ots07p	Ots07	66.16
Ot002024_Ots07c	Ots07	78.95
Ot002031_Ots07c	Ots07	78.95
Ot005599_Ots07c	Ots07	78.95
Ot011566_Ots07c	Ots07	78.95
Ot028910_Ots07c	Ots07	78.95
Ot040038_Ots07c	Ots07	78.95
Ot043825_Ots07c	Ots07	78.95
Ot046015_Ots07c	Ots07	78.95
Ot003618_Ots07c	Ots07	83.86
Ot042665_Ots07c	Ots07	83.86
Ot000979_Ots07c	Ots07	86.04
Ot021851_Ots07c	Ots07	86.04
Ot052898_Ots07c	Ots07	86.04
Ot023138_Ots07q	Ots07	91.34
Ot014424_Ots07q	Ots07	92.77
Ot038392_Ots07q	Ots07	92.77
Ot043933_Ots07q	Ots07	92.77
Ot003554_Ots07q	Ots07	98.36
Ot008027_Ots07q	Ots07	98.36
Ot013860_Ots07q	Ots07	98.36
Ot035864_Ots07q	Ots07	98.36
Ot036699_Ots07q	Ots07	98.36
Ot055228_Ots07q	Ots07	98.36
Ot037324_Ots07q	Ots07	98.37
Ot005463_Ots07q	Ots07	99.53
Ot018251_Ots07q	Ots07	99.53
Ot004589_Ots07q	Ots07	101.7
Ot033244_Ots07q	Ots07	101.7
Ot025361_Ots07q	Ots07	105.04
Ot029404_Ots07q	Ots07	107.92
Ot010156_Ots07q	Ots07	109.19
Ot015309_Ots07q	Ots07	109.19
Ot025431_Ots07q	Ots07	109.19
Ot031355_Ots07q	Ots07	109.19
Ot054518_Ots07q	Ots07	109.19
Ot014907_Ots07q	Ots07	110.62
Ot022789_Ots07q	Ots07	110.62
Ot000539_Ots07q	Ots07	114.81
Ot035069_Ots07q	Ots07	121.11
Ot019407_Ots07q	Ots07	124.28
Ot013897_Ots07q	Ots07	125.87
Ot038101_Ots07q	Ots07	125.87
Ot054425_Ots07q	Ots07	125.87
Ot055329_Ots07q	Ots07	125.87
Ot001718_Ots07q	Ots07	127.03
Ot014932_Ots07q	Ots07	127.03
Ot019476_Ots07q	Ots07	127.03
Ot040790_Ots07q	Ots07	130.67
Ot001462_Ots07q	Ots07	133.91
Ot018095_Ots07q	Ots07	133.91
Ot022001_Ots07q	Ots07	133.91
Ot007838_Ots07q	Ots07	134.37
Ot019798_Ots07q	Ots07	136.16
Ot035927_Ots07q	Ots07	136.16
Ot036242_Ots07q	Ots07	136.16
Ot055962_Ots07q	Ots07	136.16
Ot010442_Ots07q	Ots07	137.8
Ot028666_Ots07q	Ots07	137.8
Ot032615_Ots07q	Ots07	137.8
Ot000546_Ots07q	Ots07	140.66
Ot006143_Ots07q	Ots07	140.86
Ot018525_Ots07q	Ots07	140.86
Ot026243_Ots07q	Ots07	140.86
Ot034104_Ots07q	Ots07	140.86
Ot042871_Ots07q	Ots07	142.25
Ot054331_Ots07q	Ots07	142.26
Ot025777_Ots07q	Ots07	142.47
Ot006660_Ots07q	Ots07	142.5
Ot034008_Ots07q	Ots07	142.5
Ot006197_Ots07q	Ots07	144.59
Ot040615_Ots07q	Ots07	144.59
Ot001031_Ots07q	Ots07	144.6
Ot038216_Ots07q	Ots07	144.6
Ot001102_Ots07q	Ots07	144.99
Ot013299_Ots07q	Ots07	144.99
Ot024332_Ots07q	Ots07	144.99
Ot052967_Ots07q	Ots07	144.99
Ot053081_Ots07q	Ots07	144.99
Ot013707_Ots07q	Ots07	145.56
Ot018392_Ots07q	Ots07	145.56
Ot018673_Ots07q	Ots07	145.56
Ot045530_Ots07q	Ots07	145.56
Ot049204_Ots07q	Ots07	145.56
Ot049855_Ots07q	Ots07	145.56
Ot049632_Ots07q	Ots07	145.65
Ot020222_Ots07q	Ots07	149.41
Ot027106_Ots07q	Ots07	149.41
Ot024906_Ots07q	Ots07	149.59
Ot005231_Ots07q	Ots07	151.02
Ot038093_Ots07q	Ots07	151.02
Ot025050_Ots07q	Ots07	151.93
Ot032624_Ots07q	Ots07	152.11
Ot029277_Ots07q	Ots07	152.27
Ot043375_Ots07q	Ots07	152.27
Ot004916_Ots07q	Ots07	152.93
Ot013526_Ots07q	Ots07	152.93
Ot021529_Ots07q	Ots07	152.93
Ot023452_Ots07q	Ots07	152.93
Ot038917_Ots07q	Ots07	152.93
Ot030983_Ots07q	Ots07	153.81
Ot000063_Ots07q	Ots07	156.9
Ot013652_Ots07q	Ots07	156.9
Ot046489_Ots07q	Ots07	156.9
Ot046536_Ots07q	Ots07	156.9
Ot047294_Ots07q	Ots07	156.9
Ot050064_Ots07q	Ots07	156.9
Ot051617_Ots07q	Ots07	156.9
Ot051629_Ots07q	Ots07	156.9
Ot052611_Ots07q	Ots07	156.9
Ot052592_Ots07q	Ots07	158.23
Ot000032_Ots07q	Ots07	158.24
Ot002301_Ots07q	Ots07	158.24
Ot015273_Ots07q	Ots07	158.24
Ot018125_Ots07q	Ots07	158.24
Ot021566_Ots07q	Ots07	158.24
Ot021811_Ots07q	Ots07	158.24
Ot023492_Ots07q	Ots07	158.24
Ot024816_Ots07q	Ots07	158.24
Ot027800_Ots07q	Ots07	158.24
Ot036658_Ots07q	Ots07	158.24
Ot041725_Ots07q	Ots07	158.24
Ot043221_Ots07q	Ots07	158.24
Ot002497_Ots08p	Ots08	0
Ot002530_Ots08p	Ots08	0
Ot011420_Ots08p	Ots08	0
Ot017047_Ots08p	Ots08	0
Ot019439_Ots08p	Ots08	0
Ot020466_Ots08p	Ots08	0
Ot020876_Ots08p	Ots08	0
Ot021419_Ots08p	Ots08	0
Ot025635_Ots08p	Ots08	0
Ot026767_Ots08p	Ots08	0
Ot047300_Ots08p	Ots08	0
Ot048902_Ots08p	Ots08	0
Ot049026_Ots08p	Ots08	0
Ot051517_Ots08p	Ots08	0
Ot005881_Ots08p	Ots08	0.01
Ot012797_Ots08p	Ots08	0.01
Ot013459_Ots08p	Ots08	0.01
Ot014904_Ots08p	Ots08	0.01
Ot015813_Ots08p	Ots08	0.01
Ot017303_Ots08p	Ots08	0.01
Ot018067_Ots08p	Ots08	0.01
Ot021376_Ots08p	Ots08	0.01
Ot021407_Ots08p	Ots08	0.01
Ot033469_Ots08p	Ots08	0.01
Ot036462_Ots08p	Ots08	0.01
Ot039457_Ots08p	Ots08	0.01
Ot041326_Ots08p	Ots08	0.01
Ot041701_Ots08p	Ots08	0.01
Ot044454_Ots08p	Ots08	0.01
Ot045977_Ots08p	Ots08	0.01
Ot046764_Ots08p	Ots08	0.01
Ot052554_Ots08p	Ots08	0.01
Ot052827_Ots08p	Ots08	0.01
Ot055674_Ots08p	Ots08	0.01
Ot026636_Ots08p	Ots08	0.57
Ot030352_Ots08p	Ots08	1.35
Ot022737_Ots08p	Ots08	1.45
Ot026512_Ots08p	Ots08	1.45
Ot046833_Ots08p	Ots08	1.45
Ot003595_Ots08p	Ots08	1.71
Ot015280_Ots08p	Ots08	1.97
Ot035242_Ots08p	Ots08	2.23
Ot008734_Ots08p	Ots08	2.49
Ot016017_Ots08p	Ots08	2.49
Ot016533_Ots08p	Ots08	2.49
Ot027572_Ots08p	Ots08	2.49
Ot040793_Ots08p	Ots08	2.49
Ot045915_Ots08p	Ots08	2.49
Ot049073_Ots08p	Ots08	2.49
Ot001201_Ots08p	Ots08	2.58
Ot005764_Ots08p	Ots08	2.58
Ot009866_Ots08p	Ots08	2.58
Ot039756_Ots08p	Ots08	2.58
Ot049835_Ots08p	Ots08	2.58
Ot051831_Ots08p	Ots08	2.58
Ot004361_Ots08p	Ots08	2.66
Ot004970_Ots08p	Ots08	2.66
Ot010098_Ots08p	Ots08	2.66
Ot022854_Ots08p	Ots08	2.66
Ot024310_Ots08p	Ots08	2.66
Ot000651_Ots08p	Ots08	3.93
Ot034493_Ots08p	Ots08	3.93
Ot008907_Ots08p	Ots08	5.36
Ot036059_Ots08p	Ots08	5.36
Ot039768_Ots08p	Ots08	5.36
Ot044113_Ots08p	Ots08	5.36
Ot044224_Ots08p	Ots08	5.36
Ot013043_Ots08p	Ots08	5.56
Ot049687_Ots08p	Ots08	5.56
Ot002865_Ots08p	Ots08	5.79
Ot009092_Ots08p	Ots08	5.79
Ot013116_Ots08p	Ots08	5.79
Ot012859_Ots08p	Ots08	6.8
Ot014491_Ots08p	Ots08	6.8
Ot030073_Ots08p	Ots08	6.8
Ot045075_Ots08p	Ots08	6.8
Ot046337_Ots08p	Ots08	6.8
Ot004249_Ots08p	Ots08	9.14
Ot013966_Ots08p	Ots08	9.14
Ot014750_Ots08p	Ots08	9.14
Ot037993_Ots08p	Ots08	9.14
Ot043018_Ots08p	Ots08	9.14
Ot055099_Ots08p	Ots08	9.14
Ot016147_Ots08p	Ots08	10.3
Ot046743_Ots08p	Ots08	10.3
Ot011188_Ots08p	Ots08	11.03
Ot013335_Ots08p	Ots08	11.03
Ot017048_Ots08p	Ots08	11.03
Ot035446_Ots08p	Ots08	11.03
Ot039034_Ots08p	Ots08	12.74
Ot014486_Ots08p	Ots08	14.18
Ot038581_Ots08p	Ots08	14.18
Ot022803_Ots08p	Ots08	14.19
Ot001578_Ots08p	Ots08	15.63
Ot017905_Ots08p	Ots08	15.63
Ot024397_Ots08p	Ots08	15.63
Ot041447_Ots08p	Ots08	18.79
Ot051627_Ots08p	Ots08	18.79
Ot052960_Ots08p	Ots08	18.79
Ot026497_Ots08p	Ots08	18.8
Ot030180_Ots08p	Ots08	18.8
Ot050815_Ots08p	Ots08	18.8
Ot015178_Ots08p	Ots08	19.69
Ot052188_Ots08p	Ots08	19.69
Ot055805_Ots08p	Ots08	23.11
Ot046717_Ots08p	Ots08	25.29
Ot010867_Ots08p	Ots08	27.48
Ot028972_Ots08p	Ots08	35.06
Ot014286_Ots08p	Ots08	48.82
Ot031247_Ots08p	Ots08	48.82
Ot003301_Ots08p	Ots08	50.49
Ot029296_Ots08p	Ots08	50.49
Ot039020_Ots08p	Ots08	50.49
Ot042109_Ots08p	Ots08	50.49
Ot039240_Ots08p	Ots08	50.95
Ot051149_Ots08p	Ots08	54.86
Ot011031_Ots08p	Ots08	59.44
Ot025688_Ots08p	Ots08	62.4
Ot050843_Ots08p	Ots08	62.4
Ot008425_Ots08c	Ots08	64.41
Ot007262_Ots08c	Ots08	65.43
Ot009790_Ots08c	Ots08	65.43
Ot032322_Ots08c	Ots08	65.43
Ot054433_Ots08c	Ots08	65.43
Ot002041_Ots08c	Ots08	66.17
Ot004712_Ots08c	Ots08	66.17
Ot026324_Ots08c	Ots08	66.17
Ot027204_Ots08c	Ots08	66.17
Ot049836_Ots08c	Ots08	66.17
Ot034058_Ots08c	Ots08	66.27
Ot003087_Ots08c	Ots08	70.63
Ot009351_Ots08c	Ots08	70.88
Ot036282_Ots08q	Ots08	72.58
Ot020525_Ots08q	Ots08	77.65
Ot025406_Ots08q	Ots08	77.65
Ot025665_Ots08q	Ots08	77.65
Ot044856_Ots08q	Ots08	77.65
Ot007377_Ots08q	Ots08	79.74
Ot008003_Ots08q	Ots08	79.74
Ot013747_Ots08q	Ots08	79.74
Ot032862_Ots08q	Ots08	79.74
Ot036259_Ots08q	Ots08	79.74
Ot049351_Ots08q	Ots08	79.74
Ot014066_Ots08q	Ots08	81.14
Ot027665_Ots08q	Ots08	87.77
Ot006843_Ots08q	Ots08	87.8
Ot004345_Ots08q	Ots08	89.92
Ot014960_Ots08q	Ots08	89.92
Ot019398_Ots08q	Ots08	89.92
Ot035834_Ots08q	Ots08	89.92
Ot037008_Ots08q	Ots08	89.92
Ot043802_Ots08q	Ots08	89.92
Ot047508_Ots08q	Ots08	89.92
Ot019608_Ots08q	Ots08	92.92
Ot023221_Ots08q	Ots08	92.92
Ot038156_Ots08q	Ots08	92.92
Ot040744_Ots08q	Ots08	92.92
Ot045137_Ots08q	Ots08	92.92
Ot050108_Ots08q	Ots08	92.92
Ot001080_Ots08q	Ots08	98.16
Ot004346_Ots08q	Ots08	98.16
Ot018952_Ots08q	Ots08	98.16
Ot020732_Ots08q	Ots08	100.49
Ot022625_Ots08q	Ots08	100.53
Ot033807_Ots08q	Ots08	100.53
Ot043146_Ots08q	Ots08	100.53
Ot026423_Ots08q	Ots08	100.62
Ot053347_Ots08q	Ots08	105.71
Ot052496_Ots08q	Ots08	107.1
Ot001226_Ots08q	Ots08	109.08
Ot054385_Ots08q	Ots08	109.08
Ot023034_Ots08q	Ots08	110.85
Ot032313_Ots08q	Ots08	110.85
Ot038722_Ots08q	Ots08	110.85
Ot015328_Ots08q	Ots08	114.96
Ot022494_Ots08q	Ots08	114.96
Ot025439_Ots08q	Ots08	114.96
Ot028900_Ots08q	Ots08	114.96
Ot041718_Ots08q	Ots08	114.96
Ot000266_Ots08q	Ots08	114.99
Ot016373_Ots08q	Ots08	114.99
Ot017205_Ots08q	Ots08	117.13
Ot049291_Ots08q	Ots08	117.81
Ot021606_Ots08q	Ots08	119.22
Ot023796_Ots08q	Ots08	119.22
Ot004376_Ots08q	Ots08	121.96
Ot003069_Ots08q	Ots08	122.02
Ot014394_Ots08q	Ots08	122.02
Ot024123_Ots08q	Ots08	122.02
Ot034216_Ots08q	Ots08	122.02
Ot034617_Ots08q	Ots08	122.02
Ot003690_Ots08q	Ots08	123.45
Ot025917_Ots08q	Ots08	123.45
Ot046773_Ots08q	Ots08	123.45
Ot049729_Ots08q	Ots08	123.45
Ot011585_Ots08q	Ots08	123.92
Ot010586_Ots08q	Ots08	125.83
Ot045096_Ots08q	Ots08	125.83
Ot004176_Ots08q	Ots08	128.01
Ot005160_Ots08q	Ots08	128.01
Ot011695_Ots08q	Ots08	128.01
Ot020912_Ots08q	Ots08	128.01
Ot039351_Ots08q	Ots08	128.01
Ot050712_Ots08q	Ots08	128.01
Ot006688_Ots08q	Ots08	128.02
Ot019634_Ots08q	Ots08	128.02
Ot034012_Ots08q	Ots08	128.02
Ot042824_Ots08q	Ots08	128.02
Ot051884_Ots08q	Ots08	128.02
Ot053429_Ots08q	Ots08	128.02
Ot001878_Ots08q	Ots08	128.03
Ot003286_Ots08q	Ots08	128.03
Ot004344_Ots08q	Ots08	128.03
Ot010684_Ots08q	Ots08	128.03
Ot015215_Ots08q	Ots08	128.03
Ot015987_Ots08q	Ots08	128.03
Ot019184_Ots08q	Ots08	128.03
Ot022387_Ots08q	Ots08	128.03
Ot001649_Ots08q	Ots08	129.48
Ot007752_Ots08q	Ots08	129.48
Ot003100_Ots09p	Ots09	0
Ot025853_Ots09p	Ots09	0
Ot035883_Ots09p	Ots09	0
Ot043002_Ots09p	Ots09	0
Ot002856_Ots09p	Ots09	0.06
Ot010476_Ots09p	Ots09	0.06
Ot012327_Ots09p	Ots09	0.06
Ot016717_Ots09p	Ots09	0.06
Ot018712_Ots09p	Ots09	0.06
Ot020064_Ots09p	Ots09	0.06
Ot020591_Ots09p	Ots09	0.06
Ot025942_Ots09p	Ots09	0.06
Ot032001_Ots09p	Ots09	0.06
Ot032189_Ots09p	Ots09	0.06
Ot034623_Ots09p	Ots09	0.06
Ot036868_Ots09p	Ots09	0.06
Ot039870_Ots09p	Ots09	0.06
Ot054326_Ots09p	Ots09	0.06
Ot054893_Ots09p	Ots09	0.06
Ot055205_Ots09p	Ots09	0.06
Ot055515_Ots09p	Ots09	0.06
Ot055993_Ots09p	Ots09	0.06
Ot000855_Ots09p	Ots09	1.49
Ot008541_Ots09p	Ots09	1.49
Ot010985_Ots09p	Ots09	1.49
Ot011411_Ots09p	Ots09	1.49
Ot032334_Ots09p	Ots09	1.49
Ot039642_Ots09p	Ots09	1.49
Ot031524_Ots09p	Ots09	2.08
Ot005430_Ots09p	Ots09	5.47
Ot047977_Ots09p	Ots09	5.47
Ot025336_Ots09p	Ots09	6.56
Ot024265_Ots09p	Ots09	7.99
Ot032930_Ots09p	Ots09	7.99
Ot036885_Ots09p	Ots09	7.99
Ot038257_Ots09p	Ots09	7.99
Ot044503_Ots09p	Ots09	7.99
Ot049902_Ots09p	Ots09	7.99
Ot007816_Ots09p	Ots09	8.02
Ot026051_Ots09p	Ots09	8.02
Ot044294_Ots09p	Ots09	8.02
Ot048963_Ots09p	Ots09	8.02
Ot049624_Ots09p	Ots09	8.02
Ot014098_Ots09p	Ots09	8.14
Ot022812_Ots09p	Ots09	8.14
Ot037407_Ots09p	Ots09	8.14
Ot045548_Ots09p	Ots09	8.14
Ot013696_Ots09p	Ots09	9.18
Ot021814_Ots09p	Ots09	9.18
Ot027586_Ots09p	Ots09	9.18
Ot056685_Ots09p	Ots09	9.18
Ot028225_Ots09p	Ots09	9.3
Ot034068_Ots09p	Ots09	9.41
Ot039055_Ots09p	Ots09	15.16
Ot053571_Ots09p	Ots09	15.16
Ot041495_Ots09p	Ots09	17.34
Ot007457_Ots09p	Ots09	18.21
Ot006769_Ots09p	Ots09	18.76
Ot009348_Ots09p	Ots09	18.76
Ot039422_Ots09p	Ots09	18.76
Ot005846_Ots09p	Ots09	23.41
Ot053628_Ots09p	Ots09	25.08
Ot001211_Ots09p	Ots09	26.51
Ot026517_Ots09p	Ots09	26.51
Ot042569_Ots09p	Ots09	26.51
Ot051726_Ots09p	Ots09	30.71
Ot021849_Ots09p	Ots09	30.96
Ot008254_Ots09p	Ots09	31.8
Ot031739_Ots09p	Ots09	33.22
Ot016484_Ots09p	Ots09	34.16
Ot014289_Ots09p	Ots09	36
Ot041974_Ots09p	Ots09	36
Ot046325_Ots09p	Ots09	36
Ot014330_Ots09p	Ots09	36.75
Ot018218_Ots09p	Ots09	36.75
Ot028843_Ots09p	Ots09	36.75
Ot028975_Ots09p	Ots09	36.75
Ot039837_Ots09p	Ots09	36.75
Ot010705_Ots09p	Ots09	39.89
Ot015757_Ots09p	Ots09	39.89
Ot036274_Ots09p	Ots09	39.89
Ot056695_Ots09p	Ots09	39.91
Ot020227_Ots09p	Ots09	40.68
Ot018799_Ots09p	Ots09	41.38
Ot006706_Ots09p	Ots09	42.17
Ot045770_Ots09p	Ots09	42.17
Ot002217_Ots09p	Ots09	42.41
Ot007314_Ots09p	Ots09	43.18
Ot009086_Ots09p	Ots09	43.18
Ot010632_Ots09p	Ots09	43.18
Ot015491_Ots09p	Ots09	43.18
Ot021261_Ots09p	Ots09	43.18
Ot022984_Ots09p	Ots09	43.18
Ot023455_Ots09p	Ots09	43.18
Ot025754_Ots09p	Ots09	43.18
Ot045384_Ots09p	Ots09	43.18
Ot009495_Ots09p	Ots09	44.35
Ot001043_Ots09p	Ots09	48.62
Ot011534_Ots09p	Ots09	48.62
Ot011616_Ots09p	Ots09	48.62
Ot026388_Ots09p	Ots09	48.62
Ot045578_Ots09p	Ots09	48.62
Ot050343_Ots09p	Ots09	48.62
Ot016188_Ots09p	Ots09	52.92
Ot030043_Ots09p	Ots09	52.92
Ot042095_Ots09p	Ots09	52.92
Ot001975_Ots09p	Ots09	55.78
Ot012467_Ots09p	Ots09	55.78
Ot013615_Ots09p	Ots09	55.78
Ot035869_Ots09p	Ots09	55.78
Ot041409_Ots09p	Ots09	55.78
Ot041733_Ots09p	Ots09	55.78
Ot046071_Ots09p	Ots09	55.78
Ot048969_Ots09p	Ots09	55.78
Ot050955_Ots09p	Ots09	55.78
Ot003688_Ots09p	Ots09	57.4
Ot004981_Ots09p	Ots09	62.42
Ot012295_Ots09p	Ots09	62.42
Ot034055_Ots09p	Ots09	62.42
Ot035329_Ots09p	Ots09	62.42
Ot036748_Ots09p	Ots09	62.42
Ot040921_Ots09p	Ots09	62.42
Ot046636_Ots09p	Ots09	70.87
Ot053615_Ots09p	Ots09	70.87
Ot014049_Ots09p	Ots09	74.38
Ot011072_Ots09p	Ots09	80.06
Ot001366_Ots09p	Ots09	83.96
Ot004180_Ots09p	Ots09	83.96
Ot016654_Ots09p	Ots09	83.96
Ot020350_Ots09p	Ots09	83.96
Ot056050_Ots09p	Ots09	83.96
Ot031132_Ots09p	Ots09	86.06
Ot010853_Ots09p	Ots09	88.15
Ot034304_Ots09p	Ots09	88.16
Ot019945_Ots09p	Ots09	88.6
Ot028211_Ots09p	Ots09	88.6
Ot027412_Ots09p	Ots09	90.77
Ot028006_Ots09p	Ots09	92.85
Ot014709_Ots09p	Ots09	95.83
Ot020598_Ots09p	Ots09	95.83
Ot001559_Ots09c	Ots09	102.1
Ot007334_Ots09c	Ots09	102.1
Ot017253_Ots09c	Ots09	102.1
Ot032700_Ots09c	Ots09	102.1
Ot039608_Ots09c	Ots09	102.1
Ot052632_Ots09c	Ots09	102.1
Ot055766_Ots09c	Ots09	102.1
Ot037969_Ots09c	Ots09	104.28
Ot012526_Ots09c	Ots09	106.45
Ot037446_Ots09c	Ots09	106.45
Ot049214_Ots09q	Ots09	112.01
Ot009911_Ots09q	Ots09	119.59
Ot034516_Ots09q	Ots09	119.59
Ot035741_Ots09q	Ots09	121.26
Ot043007_Ots09q	Ots09	121.26
Ot038220_Ots09q	Ots09	122.64
Ot040068_Ots09q	Ots09	122.64
Ot037087_Ots09q	Ots09	123.46
Ot039028_Ots09q	Ots09	123.46
Ot053418_Ots09q	Ots09	123.46
Ot049950_Ots09q	Ots09	124.69
Ot051535_Ots09q	Ots09	126.79
Ot000398_Ots09q	Ots09	128.88
Ot002797_Ots09q	Ots09	128.88
Ot014170_Ots09q	Ots09	130.6
Ot006180_Ots09q	Ots09	132.22
Ot019519_Ots09q	Ots09	132.22
Ot038085_Ots09q	Ots09	132.22
Ot041813_Ots09q	Ots09	132.22
Ot047807_Ots09q	Ots09	134.59
Ot038373_Ots09q	Ots09	138.83
Ot054646_Ots09q	Ots09	139.11
Ot006655_Ots09q	Ots09	140.87
Ot019616_Ots09q	Ots09	140.87
Ot013732_Ots09q	Ots09	146.61
Ot032204_Ots09q	Ots09	146.61
Ot037380_Ots09q	Ots09	149.38
Ot046266_Ots09q	Ots09	149.38
Ot025465_Ots09q	Ots09	149.68
Ot005411_Ots09q	Ots09	151.11
Ot008109_Ots09q	Ots09	151.11
Ot016623_Ots09q	Ots09	151.11
Ot026089_Ots09q	Ots09	151.11
Ot029157_Ots09q	Ots09	156.36
Ot045149_Ots09q	Ots09	156.37
Ot048445_Ots09q	Ots09	156.37
Ot055817_Ots09q	Ots09	156.37
Ot014006_Ots09q	Ots09	160.51
Ot041707_Ots09q	Ots09	162.69
Ot007325_Ots09q	Ots09	178.42
Ot008972_Ots10p	Ots10	0
Ot027353_Ots10p	Ots10	0
Ot028128_Ots10p	Ots10	0
Ot041224_Ots10p	Ots10	0
Ot050034_Ots10p	Ots10	0
Ot005221_Ots10p	Ots10	3.43
Ot017765_Ots10p	Ots10	3.43
Ot017769_Ots10p	Ots10	3.43
Ot032612_Ots10p	Ots10	3.43
Ot041554_Ots10p	Ots10	3.43
Ot005623_Ots10p	Ots10	4.13
Ot012794_Ots10p	Ots10	4.13
Ot036777_Ots10p	Ots10	4.13
Ot037872_Ots10p	Ots10	5.22
Ot000568_Ots10p	Ots10	5.55
Ot034245_Ots10p	Ots10	6.19
Ot043033_Ots10p	Ots10	10.79
Ot013400_Ots10p	Ots10	12.27
Ot025369_Ots10p	Ots10	12.27
Ot007978_Ots10p	Ots10	16.57
Ot038184_Ots10p	Ots10	16.57
Ot043047_Ots10p	Ots10	16.57
Ot002811_Ots10p	Ots10	18.66
Ot033730_Ots10p	Ots10	18.66
Ot042273_Ots10p	Ots10	18.66
Ot030131_Ots10p	Ots10	19.74
Ot049131_Ots10p	Ots10	19.74
Ot021012_Ots10p	Ots10	21.32
Ot013068_Ots10p	Ots10	28.81
Ot014405_Ots10p	Ots10	28.81
Ot019488_Ots10p	Ots10	28.81
Ot041145_Ots10p	Ots10	28.81
Ot034432_Ots10p	Ots10	31.04
Ot034488_Ots10p	Ots10	31.04
Ot052954_Ots10p	Ots10	31.04
Ot022548_Ots10p	Ots10	41.11
Ot034090_Ots10p	Ots10	47.83
Ot015093_Ots10p	Ots10	56.62
Ot014419_Ots10p	Ots10	58.74
Ot019910_Ots10p	Ots10	58.74
Ot031888_Ots10p	Ots10	58.74
Ot041785_Ots10p	Ots10	58.74
Ot049602_Ots10p	Ots10	58.74
Ot051859_Ots10p	Ots10	58.74
Ot038819_Ots10p	Ots10	60.2
Ot044025_Ots10p	Ots10	60.2
Ot003235_Ots10p	Ots10	62.04
Ot039385_Ots10p	Ots10	62.04
Ot042549_Ots10p	Ots10	62.04
Ot047340_Ots10p	Ots10	62.04
Ot007134_Ots10c	Ots10	64.95
Ot011094_Ots10c	Ots10	64.95
Ot018057_Ots10c	Ots10	64.95
Ot028840_Ots10c	Ots10	64.95
Ot030440_Ots10c	Ots10	64.95
Ot044279_Ots10c	Ots10	64.95
Ot050937_Ots10c	Ots10	64.95
Ot039306_Ots10c	Ots10	66.38
Ot004218_Ots10c	Ots10	68.56
Ot006032_Ots10c	Ots10	68.56
Ot009598_Ots10c	Ots10	68.56
Ot013907_Ots10q	Ots10	68.56
Ot020785_Ots10c	Ots10	68.56
Ot014511_Ots10q	Ots10	71.87
Ot001737_Ots10q	Ots10	74.31
Ot008706_Ots10q	Ots10	74.31
Ot009771_Ots10q	Ots10	74.31
Ot012077_Ots10q	Ots10	74.31
Ot012294_Ots10q	Ots10	74.31
Ot016818_Ots10q	Ots10	74.31
Ot018678_Ots10q	Ots10	74.31
Ot008990_Ots10q	Ots10	76.43
Ot027786_Ots10q	Ots10	76.43
Ot033348_Ots10q	Ots10	76.43
Ot042200_Ots10q	Ots10	76.43
Ot042311_Ots10q	Ots10	76.43
Ot055545_Ots10q	Ots10	76.43
Ot029405_Ots10q	Ots10	77.52
Ot047069_Ots10q	Ots10	77.52
Ot047785_Ots10q	Ots10	77.52
Ot006379_Ots10q	Ots10	79.29
Ot012562_Ots10q	Ots10	79.29
Ot015859_Ots10q	Ots10	79.29
Ot022954_Ots10q	Ots10	79.29
Ot026289_Ots10q	Ots10	79.29
Ot037062_Ots10q	Ots10	79.29
Ot038020_Ots10q	Ots10	79.29
Ot050927_Ots10q	Ots10	81.41
Ot027472_Ots10q	Ots10	83.59
Ot036360_Ots10q	Ots10	83.59
Ot046452_Ots10q	Ots10	85.51
Ot004016_Ots10q	Ots10	89.82
Ot017972_Ots10q	Ots10	92.75
Ot026825_Ots10q	Ots10	92.75
Ot054004_Ots10q	Ots10	92.75
Ot032113_Ots10q	Ots10	94.6
Ot005027_Ots10q	Ots10	95.8
Ot023442_Ots10q	Ots10	97.97
Ot034671_Ots10q	Ots10	101.57
Ot004739_Ots10q	Ots10	103.25
Ot017665_Ots10q	Ots10	103.25
Ot022392_Ots10q	Ots10	103.25
Ot028179_Ots10q	Ots10	103.25
Ot037661_Ots10q	Ots10	103.25
Ot041650_Ots10q	Ots10	103.25
Ot044886_Ots10q	Ots10	103.25
Ot045389_Ots10q	Ots10	103.25
Ot048422_Ots10q	Ots10	103.25
Ot052427_Ots10q	Ots10	103.25
Ot008642_Ots10q	Ots10	106.85
Ot032148_Ots10q	Ots10	111.42
Ot055726_Ots10q	Ots10	111.42
Ot023101_Ots10q	Ots10	122.14
Ot031484_Ots10q	Ots10	122.14
Ot047482_Ots10q	Ots10	122.14
Ot024657_Ots10q	Ots10	125.8
Ot024660_Ots10q	Ots10	125.8
Ot028592_Ots10q	Ots10	125.8
Ot006371_Ots10q	Ots10	125.86
Ot002701_Ots10q	Ots10	126.16
Ot005212_Ots10q	Ots10	126.16
Ot011177_Ots10q	Ots10	126.16
Ot026567_Ots10q	Ots10	126.16
Ot032140_Ots10q	Ots10	126.16
Ot054379_Ots10q	Ots10	126.16
Ot048255_Ots10q	Ots10	128.25
Ot036300_Ots10q	Ots10	130.34
Ot011603_Ots10q	Ots10	131.09
Ot022577_Ots10q	Ots10	131.09
Ot053047_Ots10q	Ots10	131.09
Ot005993_Ots10q	Ots10	133.96
Ot025776_Ots10q	Ots10	133.96
Ot026533_Ots10q	Ots10	133.96
Ot030321_Ots10q	Ots10	133.96
Ot038954_Ots10q	Ots10	133.96
Ot018115_Ots10q	Ots10	135.62
Ot032573_Ots10q	Ots10	135.62
Ot004390_Ots10q	Ots10	135.94
Ot017388_Ots10q	Ots10	135.94
Ot022136_Ots10q	Ots10	135.94
Ot026925_Ots10q	Ots10	138.12
Ot040520_Ots10q	Ots10	138.12
Ot053262_Ots10q	Ots10	138.12
Ot030528_Ots10q	Ots10	139.51
Ot033345_Ots10q	Ots10	139.51
Ot047818_Ots10q	Ots10	139.51
Ot017500_Ots10q	Ots10	140.9
Ot025316_Ots10q	Ots10	140.9
Ot028204_Ots10q	Ots10	140.9
Ot038271_Ots10q	Ots10	140.9
Ot046258_Ots10q	Ots10	140.9
Ot055064_Ots10q	Ots10	140.9
Ot004103_Ots11p	Ots11	26.86
Ot033631_Ots11p	Ots11	31.67
Ot000834_Ots11p	Ots11	35.08
Ot008140_Ots11p	Ots11	35.08
Ot046431_Ots11p	Ots11	35.08
Ot055891_Ots11p	Ots11	35.08
Ot051753_Ots11p	Ots11	37.43
Ot010627_Ots11p	Ots11	38.42
Ot030153_Ots11p	Ots11	38.42
Ot039282_Ots11p	Ots11	38.42
Ot039447_Ots11p	Ots11	38.42
Ot044266_Ots11p	Ots11	38.42
Ot026007_Ots11p	Ots11	38.75
Ot012482_Ots11p	Ots11	45.28
Ot027661_Ots11p	Ots11	54.27
Ot014294_Ots11p	Ots11	54.28
Ot047061_Ots11p	Ots11	56.38
Ot056673_Ots11p	Ots11	56.38
Ot047658_Ots11c	Ots11	62.14
Ot015158_Ots11c	Ots11	62.44
Ot020271_Ots11c	Ots11	62.44
Ot023968_Ots11c	Ots11	62.44
Ot032265_Ots11c	Ots11	62.44
Ot050357_Ots11c	Ots11	62.44
Ot016389_Ots11c	Ots11	64.06
Ot008247_Ots11c	Ots11	66.57
Ot029172_Ots11c	Ots11	70.18
Ot005425_Ots11c	Ots11	71.09
Ot002194_Ots11c	Ots11	71.11
Ot011950_Ots11c	Ots11	71.11
Ot026061_Ots11c	Ots11	71.11
Ot034349_Ots11c	Ots11	71.11
Ot004872_Ots11q	Ots11	73.67
Ot031632_Ots11q	Ots11	73.67
Ot035757_Ots11q	Ots11	73.67
Ot037442_Ots11q	Ots11	73.67
Ot000372_Ots11q	Ots11	75.76
Ot002083_Ots11q	Ots11	75.76
Ot005108_Ots11q	Ots11	75.76
Ot017311_Ots11q	Ots11	75.76
Ot023119_Ots11q	Ots11	75.76
Ot023328_Ots11q	Ots11	75.76
Ot030269_Ots11q	Ots11	75.76
Ot051538_Ots11q	Ots11	75.76
Ot014549_Ots11q	Ots11	76.77
Ot028090_Ots11q	Ots11	80.03
Ot030874_Ots11q	Ots11	80.03
Ot032893_Ots11q	Ots11	80.03
Ot044265_Ots11q	Ots11	80.03
Ot051951_Ots11q	Ots11	80.03
Ot014195_Ots11q	Ots11	84.39
Ot024281_Ots11q	Ots11	84.39
Ot029468_Ots11q	Ots11	85.55
Ot030141_Ots11q	Ots11	94.46
Ot031641_Ots11q	Ots11	94.46
Ot033962_Ots11q	Ots11	94.46
Ot041816_Ots11q	Ots11	94.46
Ot042033_Ots11q	Ots11	94.46
Ot006228_Ots11q	Ots11	97.79
Ot012278_Ots11q	Ots11	97.79
Ot031789_Ots11q	Ots11	97.79
Ot054353_Ots11q	Ots11	97.79
Ot054386_Ots11q	Ots11	97.79
Ot003012_Ots11q	Ots11	99.89
Ot039017_Ots11q	Ots11	99.89
Ot045357_Ots11q	Ots11	100.6
Ot027132_Ots11q	Ots11	100.71
Ot009732_Ots11q	Ots11	102.8
Ot001122_Ots11q	Ots11	104.98
Ot020927_Ots11q	Ots11	104.98
Ot009136_Ots11q	Ots11	107.92
Ot033486_Ots11q	Ots11	107.92
Ot008899_Ots11q	Ots11	109.14
Ot016562_Ots11q	Ots11	109.14
Ot049428_Ots11q	Ots11	109.14
Ot008439_Ots11q	Ots11	111.24
Ot009571_Ots11q	Ots11	111.24
Ot030875_Ots11q	Ots11	112.57
Ot035062_Ots11q	Ots11	112.57
Ot024821_Ots11q	Ots11	113.96
Ot035742_Ots11q	Ots11	116.89
Ot007355_Ots11q	Ots11	121.09
Ot012429_Ots11q	Ots11	121.09
Ot022226_Ots11q	Ots11	121.09
Ot022866_Ots11q	Ots11	121.09
Ot025660_Ots11q	Ots11	121.09
Ot033111_Ots11q	Ots11	121.09
Ot033385_Ots11q	Ots11	121.09
Ot034183_Ots11q	Ots11	121.09
Ot036158_Ots11q	Ots11	121.09
Ot007510_Ots11q	Ots11	123.74
Ot023821_Ots11q	Ots11	123.74
Ot005930_Ots11q	Ots11	125.92
Ot008139_Ots11q	Ots11	125.92
Ot013497_Ots11q	Ots11	125.92
Ot013949_Ots11q	Ots11	125.92
Ot037992_Ots11q	Ots11	125.92
Ot023840_Ots11q	Ots11	128.44
Ot026137_Ots11q	Ots11	128.44
Ot032882_Ots11q	Ots11	128.44
Ot044126_Ots11q	Ots11	128.44
Ot048570_Ots11q	Ots11	128.44
Ot012644_Ots11q	Ots11	130.62
Ot013024_Ots11q	Ots11	130.62
Ot034264_Ots11q	Ots11	130.62
Ot044268_Ots11q	Ots11	130.62
Ot047963_Ots11q	Ots11	130.62
Ot001675_Ots11q	Ots11	135.16
[truncated: 7,413 more rows]

## Sheet: S2. Sample_Summary
Table S2. Description of wild founders and each generation of the integrated (INT) and segregated (SEG) hatchery lines, including year sampled, the number of adults used as broodstock, the number of broodstock sampled in this study, the final sample size retained for each population after removing individuals with >50% missing genotypes, observed (Ho) and expected (He) heterozyosity, and the numb…
Population	Year	Nbroodstock	Nsampled	Nretained	Ho	He	Number of loci out of HWE
P1 Founders	1998	338	118	60	0.263	0.259	148
F1 Wild	2002	386	114	60	0.228	0.249	268
F1 Hatchery	2002	98	91	55	0.232	0.252	149
F2 INT	2006	361	98	57	0.224	0.245	59
F2 SEG	2006	69	70	53	0.21	0.244	107
F3 INT	2010	295	106	69	0.214	0.243	160
F3 SEG	2010	84	84	59	0.214	0.24	113

## Sheet: S3. Pop_Fst
Table S3. Pairwise population differentiation (FST) compared to the P1 Founders and between the two lines within each generation. * denotes significant FST values based on the test of genotypic differentiation.
	P1 Founders	F1 Wild	F1 Hatchery	F2 INT	F2 SEG	F3 INT
F1 Wild	0.0015
F1 Hatchery	0.0005	0.0018
F2 INT	0.0026*	NA	NA
F2 SEG	0.0049*	NA	NA	0.0042*
F3 INT	0.0022*	NA	NA	NA	NA
F3 SEG	0.0108*	NA	NA	NA	NA	0.0093*

## Sheet: S4. Per_locus_Fst
Table S4. FST per locus for each population when compared to the P1 Founders.
Locus	F1 Wild	F1 Hatchery	F2 INT	F2 SEG	F3 INT	F3 SEG
Ot000003_IOts12	0.0007	-0.0063	-0.0042	-0.009	-0.0071	-0.0067
Ot000010_Ots20q	-0.0117	-0.0045	-0.0099	0.0595	-0.0089	-0.0108
Ot000019	-0.0112	-0.0141	-0.0142	0.0071	-0.0028	-0.0159
Ot000020	0.0229	-0.0039	0.0331	0.0411	0.0605	0.0324
Ot000021_Ots12q	-0.0066	-0.0079	0.006	-0.0176	-0.0029	-0.0197
Ot000023	0.0697	0.015	0.0254	-0.0052	0.0018	0.0114
Ot000032_Ots07q	-0.0065	0.0023	-0.0085	0.0133	-0.0068	-0.0084
Ot000034_Ots03p	0.0062	0.0201	-0.0117	0.0001	0.0054	-0.0117
Ot000039	0.0008	0.0522	0.0245	0.0522	0.0455	0.0182
Ot000040_Ots18q	-0.008	-0.0051	-0.0071	-0.0011	0.0043	-0.0088
Ot000042_Ots02p	-0.0048	-0.0108	-0.0053	0.0081	-0.0102	0.0212
Ot000047_Ots02p	-0.0153	0.0063	0.0005	-0.0142	0.0147	0.0177
Ot000053	0.012	-0.0068	-0.0072	0.0009	-0.0087	0.03
Ot000058	-0.0054	-0.007	-0.0036	0.007	0.016	0.0366
Ot000063_Ots07q	-0.0084	-0.0083	-0.0093	0.0059	-0.0086	-0.0092
Ot000065	0.0749	0.0006	0.0132	-0.0147	0.0518	-0.0092
Ot000067_Ots22c	0.0145	-0.0081	-0.0103	0.0128	0.011	0.0087
Ot000069_Ots02q	-0.0074	-0.0105	0.0266	-0.0045	-0.0082	0.0548
Ot000074_Ots05q	-0.0015	0.0276	-0.0099	-0.0029	-0.0007	-0.0104
Ot000077	0.0413	0.0019	0.0389	0.0221	0.0526	0.0552
Ot000078	0.0025	-0.0036	-0.0001	-0.0005	0.0246	0.0018
Ot000083_Ots22c	-0.0085	-0.0103	-0.003	0.0021	-0.0074	0.0154
Ot000097_Ots06p	-0.0018	0.0022	0.0076	-0.0073	-0.0057	-0.0075
Ot000108	-0.0003	-0.0069	0.003	-0.0043	-0.0078	-0.002
Ot000117	-0.0042	0.0031	0.0019	-0.0094	-0.003	0.0211
Ot000121	0.0088	-0.0089	0.0002	0.0028	-0.0079	0.0104
Ot000134	-0.0039	-0.009	-0.0076	-0.0003	-0.0077	-0.0053
Ot000136	-0.0075	-0.0018	-0.0076	-0.0018	-0.008	0.0265
Ot000139_Ots27q	0.0107	0.0147	0.0346	-0.0275	-0.0179	-0.0158
Ot000144	0.0202	0.0102	-0.006	-0.0113	-0.001	0.0138
Ot000156_Ots04p	-0.0022	-0.0082	-0.0032	-0.0075	0.016	0.0061
Ot000158_IOts12	-0.008	-0.0052	-0.0019	-0.0091	0.0036	-0.0114
Ot000164_IOts09	0.0142	0.0047	0.0036	0.006	0.0137	-0.0069
Ot000168_Ots20q	-0.0084	-0.0096	-0.0108	-0.0006	-0.0053	0.0215
Ot000171_IOts17	0.0094	-0.0071	-0.0044	-0.0032	0.0058	0.0172
Ot000175_Ots06c	0.0144	0.0133	0.0291	0.0107	-0.0052	-0.0016
Ot000189	0.0038	0.0247	-0.0109	0.0054	-0.0076	-0.0103
Ot000193_Ots14q	-0.0021	0.0016	-0.0091	-0.0111	-0.0087	-0.004
Ot000198_Ots30q	-0.009	-0.0076	-0.0066	-0.0019	-0.0034	-0.0085
Ot000212_Ots06q	-0.0127	-0.0138	-0.0128	-0.0147	0.0005	-0.0135
Ot000220	0.0198	-0.0055	-0.0103	-0.0121	-0.0109	-0.0036
Ot000221	-0.0041	-0.0104	0	-0.0105	-0.0091	0.0429
Ot000223	0.0412	-0.0006	0.0006	-0.0085	0.0145	-0.0077
Ot000225_Ots14c	-0.009	-0.0078	-0.0013	-0.0121	0.0218	0.0045
Ot000229	0.0167	-0.001	-0.0087	0.0241	-0.0086	-0.0079
Ot000230	-0.0103	0.0033	0.0017	0.0028	-0.0109	0.1172
Ot000231	-0.0087	-0.0109	-0.0075	0.001	-0.0095	-0.0022
Ot000234_Ots30q	-0.0062	-0.0096	-0.0082	0.0143	0.0042	0.0047
Ot000238_Ots05q	-0.0094	-0.002	-0.0027	0.0254	-0.0017	0.0148
Ot000246_Ots12p	-0.0096	-0.0108	-0.0033	-0.0079	-0.006	0.0065
Ot000260_Ots15q	0.0007	-0.0122	-0.0012	-0.0044	-0.0056	-0.0083
Ot000264	-0.0078	-0.0099	-0.006	0.0011	-0.0052	0.0066
Ot000266_Ots08q	-0.0053	-0.0178	-0.0127	-0.0105	-0.0087	-0.0035
Ot000269_Ots06c	0.0148	-0.0095	-0.0104	-0.0054	-0.0092	0.018
Ot000270	-0.0055	-0.0046	-0.0076	-0.0095	0.006	-0.0083
Ot000277	0.0143	-0.0026	0.007	-0.0105	-0.0074	-0.0102
Ot000279_Ots20q	-0.0106	-0.0033	-0.0057	0.0324	0.014	0.1028
Ot000281	-0.009	0.0152	0.0007	-0.0102	0.0212	0.0012
Ot000290	-0.0011	-0.0108	-0.0105	0.0245	-0.0055	0.0135
Ot000304	-0.0038	-0.0102	-0.0088	0.02	-0.0096	-0.0047
Ot000324	-0.0107	-0.0127	-0.0165	-0.0094	0.0052	0.0141
Ot000325_IOts16	0.0383	-0.0012	0.0183	-0.001	-0.0135	0.0004
Ot000330	-0.0132	-0.0114	-0.0128	-0.0014	0.0066	0.0024
Ot000331	-0.0116	-0.0121	-0.0046	-0.0105	0.001	-0.0133
Ot000334_IOts04	-0.0037	-0.002	-0.0013	-0.0091	0.0025	0.0164
Ot000335	-0.0095	0.0154	-0.0109	0.0145	-0.0092	-0.0071
Ot000336_Ots01p	-0.0111	0.0095	-0.0085	-0.0102	-0.0031	-0.0001
Ot000338	0.0357	0.0057	0.0057	-0.0006	0.0181	-0.0074
Ot000339	-0.0059	0.0525	-0.0038	-0.0095	-0.0089	-0.007
Ot000342_Ots21q	-0.009	-0.0096	-0.0102	0.0333	0.0117	0.0152
Ot000344_Ots24c	0.0037	0.0212	-0.007	-0.0072	0.0106	-0.0014
Ot000358_Ots01p	-0.0081	-0.0071	-0.0007	-0.0062	0.0348	-0.0098
Ot000364_Ots33q	0.0066	-0.0012	0.0242	-0.0054	0.0266	-0.0005
Ot000372_Ots11q	0.0639	-0.0085	-0.0122	-0.0144	0.0076	0.0697
Ot000378	-0.0097	0.0147	-0.0087	-0.0097	-0.0097	0.0024
Ot000380_Ots16p	-0.0043	-0.0052	-0.0089	-0.0009	0.0051	0.0089
Ot000386	-0.0083	-0.0006	0.047	-0.0114	-0.0107	-0.0012
Ot000387_Ots31q	0.0233	-0.0046	0.0427	0.0156	0.0474	0.002
Ot000389_IOts33	-0.0103	0.0159	0.0026	-0.0118	-0.0117	-0.0075
Ot000390_Ots14q	-0.0093	0.0321	0.0219	-0.0095	-0.0025	0.0138
Ot000392_IOts07	-0.0033	-0.0023	-0.0066	0.0155	0.0065	0.0179
Ot000395_Ots06q	-0.0031	-0.0014	0.0035	-0.0055	-0.0081	0.0536
Ot000398_Ots09q	0.0051	0.0392	-0.0016	0.0022	0.0118	-0.0016
Ot000412	0.0056	0.001	0.0076	0.019	0.0152	0.0114
Ot000427	-0.0053	-0.0057	0.0049	-0.0118	-0.0104	-0.0089
Ot000431_Ots03q	-0.014	-0.0105	-0.0115	-0.0103	-0.0135	0.0074
Ot000436_Ots20q	0.0189	-0.0085	0.0229	-0.0103	0.0174	-0.0046
Ot000438	0.0288	-0.0107	0.001	-0.0117	-0.0082	0.0009
Ot000444	0.0115	0.0364	0.0258	0.0126	-0.009	-0.0137
Ot000446_Ots30q	0.0185	0.0527	0.0013	0.0302	0.0252	0.0346
Ot000447	-0.0043	0.0181	-0.0167	-0.004	0.0116	-0.0144
Ot000448_Ots33q	0.0047	-0.0019	-0.0098	-0.0027	-0.0057	0.0268
Ot000450	-0.0018	-0.0091	0.0011	-0.0101	-0.0081	-0.009
Ot000453	-0.0024	-0.0092	-0.0091	-0.0089	-0.0064	-0.0082
Ot000485_Ots13p	-0.0084	0.0079	-0.0064	0.0707	-0.0042	0.0856
Ot000488	-0.0061	-0.0024	-0.0032	0.0004	-0.0061	-0.0079
Ot000494	-0.009	-0.0153	-0.001	0.0166	-0.0041	0.002
Ot000495_Ots23q	-0.0035	0.0284	-0.0051	-0.0041	0.0089	-0.0088
Ot000496_IOts02	0.018	-0.0073	-0.0044	-0.0093	0.004	0.011
Ot000505	-0.0023	-0.0012	0.0382	0.0148	-0.003	-0.0007
Ot000508	0.0033	-0.012	-0.0112	-0.0132	-0.0055	0.0272
Ot000509	-0.0107	-0.0094	-0.0081	-0.012	-0.0065	-0.0108
Ot000513_Ots01p	-0.0082	0.0064	-0.01	-0.0012	0.0101	-0.0099
Ot000514	-0.0018	-0.0109	0.012	-0.0086	0.0079	-0.0104
Ot000521_Ots33c	-0.0115	-0.0054	0.0045	0.038	0.0077	0.0011
Ot000524_Ots06q	0.0133	0.0342	-0.0086	0.0355	-0.0075	-0.0097
Ot000526	-0.0103	0.0283	0.0126	0.0405	-0.0065	-0.0088
Ot000528_Ots02p	-0.005	0.0126	-0.0034	0.0186	0.0143	0.0135
Ot000532_Ots05q	-0.0107	-0.0091	0.0684	-0.0056	-0.0037	-0.0102
Ot000537_Ots05q	-0.0095	0.0141	0.0025	-0.0078	-0.0085	0.0178
Ot000539_Ots07q	0.0579	0.0582	0.0487	0.0257	0.0589	0.0348
Ot000541_Ots14q	-0.0088	-0.0077	-0.0089	0.0087	-0.0055	-0.0088
Ot000542	0.0153	-0.0085	-0.0046	0.0374	-0.003	0.0469
Ot000545_Ots30q	-0.0036	0.0066	-0.0093	0.0065	-0.0069	0.0132
Ot000546_Ots07q	-0.0101	0.039	-0.0134	-0.0127	0.0102	0.0718
Ot000556	-0.0116	0.0014	-0.0088	0.0024	0.0124	0.0328
Ot000557_Ots12q	-0.0139	-0.0093	-0.0012	-0.0116	-0.01	-0.0095
Ot000561_Ots33q	-0.0135	-0.0209	-0.0242	-0.0242	-0.0162	-0.0089
Ot000568_Ots10p	-0.0133	-0.0039	0.0002	-0.0003	-0.0121	0.0188
Ot000570	0.0182	0.0208	-0.0027	0.0327	-0.0057	0.0219
Ot000571_Ots20q	0.0213	0.0156	0.0167	0.0267	0.0002	0.0506
Ot000576	0.0154	-0.0041	-0.0071	0.054	-0.0012	0.051
Ot000579_Ots25q	-0.0077	-0.0024	-0.0093	0.0085	-0.0077	0.0629
Ot000589_Ots18q	-0.0082	-0.0094	-0.0066	0.0062	-0.0076	-0.0051
Ot000593_Ots26q	-0.0119	-0.0098	-0.0054	0.0172	-0.009	-0.0131
Ot000600_Ots30q	-0.0092	0.0266	-0.0101	-0.0112	-0.0049	-0.0042
Ot000602	-0.0099	-0.0055	0.0051	0.0096	-0.0031	-0.0095
Ot000606	0	0	0.0431	0.0165	0.0196	0.0503
Ot000609	0.0187	-0.0032	0.0066	0.0011	0.0088	0.0431
Ot000611	-0.0095	0.0139	-0.0101	0.0389	-0.0067	0.0189
Ot000617	0.0173	0.0311	-0.0137	0.0453	-0.0069	0.001
Ot000627_Ots26q	-0.0025	0.0143	0.0041	0.0005	0.0017	0.0187
Ot000631_Ots04p	-0.0087	-0.0073	-0.0098	-0.0096	-0.0094	0.0228
Ot000636	-0.0072	-0.0111	-0.0052	0.0078	-0.0077	-0.0097
Ot000650	0.01	0.0087	0.0178	-0.0097	-0.0087	-0.0069
Ot000651_Ots08p	0.0036	-0.0099	0.0109	-0.0103	-0.0034	-0.0013
Ot000652	0.0031	0.0064	-0.001	0.0279	-0.0064	-0.0032
Ot000655_IOts09	0.0024	-0.0094	-0.0081	0.0277	-0.0073	-0.0075
Ot000658	-0.0104	-0.0095	-0.0056	-0.0138	-0.0113	-0.0015
Ot000666	-0.008	-0.0059	0.0293	0.0487	0.0338	0.0503
Ot000670_Ots02q	0.0027	-0.0096	-0.0076	0.0037	-0.0078	-0.007
Ot000671	-0.0004	0.0043	-0.0089	-0.0067	0.0017	-0.0096
Ot000677	-0.0009	-0.0102	-0.0092	-0.0006	0.0035	-0.0109
Ot000685	0.0012	0.0019	-0.0088	0.0566	0	-0.0055
Ot000688_Ots03p	0.009	-0.0091	-0.0084	0.0004	-0.0063	-0.0107
Ot000689	-0.0085	-0.0099	-0.0078	-0.0093	-0.0101	0.0013
Ot000703	-0.0043	-0.0064	-0.0122	0	0.0112	-0.0127
Ot000727	-0.008	-0.0056	-0.0086	-0.0091	-0.0022	-0.0078
Ot000736	-0.0121	0	-0.0114	-0.01	-0.0134	0.1675
Ot000742	-0.0077	-0.0113	-0.0098	0.0124	-0.0083	-0.009
Ot000748	0.0645	-0.0067	-0.0076	-0.007	-0.009	0.0322
Ot000749	0.0055	0.0545	0.0244	0.0941	0.0217	0.0126
Ot000754	0.0378	-0.0139	-0.0122	-0.0136	0.0228	0
Ot000762	0.0083	0.0013	-0.0034	-0.0139	-0.0116	0.03
Ot000775_Ots20q	0.015	0.0004	-0.0112	-0.0125	0.011	-0.0084
Ot000781_Ots29q	-0.0186	-0.0147	-0.0061	0.0105	-0.0186	-0.0166
Ot000786_Ots02p	-0.0091	-0.005	-0.0071	-0.01	-0.008	-0.0068
Ot000796_Ots05p	0.0061	0.016	-0.0032	0.0066	-0.0081	0.0206
Ot000810_IOts05	-0.0084	-0.0048	0.0672	-0.0075	-0.0033	0.0061
Ot000817	-0.0079	-0.0035	-0.0034	0.0091	0.0207	0.0041
Ot000824	-0.0057	-0.01	-0.0061	-0.0048	-0.0022	-0.0056
Ot000826	-0.0003	0.0144	-0.0081	-0.0105	-0.0093	-0.0073
Ot000829	0.028	-0.0085	0.0022	-0.0068	0.0452	-0.008
Ot000832	-0.008	-0.0008	-0.0004	0.0486	-0.0046	-0.0082
Ot000834_Ots11p	-0.0087	-0.0127	-0.0064	-0.0038	-0.009	0.015
Ot000837_Ots20q	0.012	0.027	-0.0105	0.0148	0.0163	-0.0107
Ot000848_Ots06p	0.0402	0.0365	0.0804	0.0297	-0.0084	0.0139
Ot000852	-0.0075	-0.0105	-0.0081	-0.0084	-0.0009	-0.0051
Ot000855_Ots09p	-0.0078	0.0104	-0.006	-0.0096	-0.0051	-0.0102
Ot000857_Ots12q	-0.0057	-0.0023	-0.0081	0.0372	-0.0069	-0.0004
Ot000862	0.0143	-0.0032	-0.0066	-0.0067	-0.0037	0.0011
Ot000873_Ots03q	-0.0014	0.0507	-0.015	0.1568	0.0378	0.1108
Ot000876_IOts11	-0.0025	-0.0047	0.061	-0.0071	-0.0032	0.0402
Ot000887_Ots02p	-0.0076	0.0012	-0.006	-0.0097	-0.005	-0.005
Ot000889	-0.0117	-0.0027	-0.009	-0.0055	0.0027	-0.0052
Ot000898	0.0009	-0.0071	-0.0004	-0.0089	-0.0079	0.0209
Ot000904_IOts12	-0.0016	0.0092	-0.0105	0.0346	0.0079	0.0007
Ot000909_Ots01c	0.017	0.0054	-0.013	-0.0124	-0.0042	-0.0056
Ot000910_Ots04p	-0.0107	0.0043	-0.0082	-0.0092	-0.0088	-0.008
Ot000918	-0.0096	-0.0146	-0.0111	-0.0106	0.0033	-0.0122
Ot000934_Ots11q	-0.0118	0.0115	-0.0074	0.0104	-0.0108	-0.0107
Ot000938	0.0063	0.002	-0.0081	-0.0098	0.0046	0.0012
Ot000939_IOts14	-0.0025	-0.0063	-0.0065	0.0013	-0.0013	-0.0071
Ot000947_Ots03p	0.034	-0.0105	0.011	-0.0036	-0.0003	0.0192
Ot000957	-0.0087	-0.0096	-0.004	-0.0012	0.0235	0.0173
Ot000964	-0.0061	0.025	-0.0059	0.0022	-0.0015	0.049
Ot000965	0.0002	-0.009	0.0324	-0.0094	-0.0044	0.0047
Ot000970_IOts12	0.0311	-0.0165	0.0557	-0.0134	-0.0168	0.0009
Ot000971	-0.0031	-0.0106	0.0098	-0.0103	-0.0098	0.0198
Ot000973_Ots03q	-0.0006	0.0214	-0.0094	-0.0116	-0.0152	-0.0037
Ot000978_Ots30q	-0.0019	-0.011	-0.0104	0.0176	0.0573	0.0537
Ot000979_Ots07c	-0.0169	0.0177	-0.0159	0.0692	-0.0035	-0.0128
Ot000980_IOts13	0.0192	-0.0124	0.0048	-0.0064	-0.0024	-0.0098
Ot000981_IOts05	-0.0035	0.0178	0.0146	-0.0081	0.0047	0.0345
Ot000993	0.0052	0.0067	-0.0009	-0.0091	-0.0079	0.0179
Ot000996	-0.0095	-0.0002	-0.0091	0.0241	-0.0079	0.036
Ot000999_IOts13	0.0202	-0.0083	0.0055	-0.0084	0.0005	-0.0026
Ot001000	0.0021	-0.0063	-0.003	-0.0064	-0.0045	0.0124
Ot001001_Ots16q	-0.009	0.0042	-0.0017	-0.0088	0.0324	-0.0052
Ot001002	-0.0002	0.0153	-0.0114	-0.0043	-0.005	-0.0103
Ot001019	-0.0053	0.0082	0.0023	0.01	0	0.0091
Ot001020_Ots22q	-0.0021	-0.0102	-0.0091	0.0045	0.0037	-0.0117
Ot001022_Ots05q	-0.0087	-0.0069	-0.0069	0.0174	-0.0029	0.0212
Ot001027_Ots28q	0.0041	0.0181	-0.0104	0.1414	-0.0072	0.0762
Ot001031_Ots07q	-0.0077	-0.0114	-0.0047	-0.0069	-0.0066	-0.0123
Ot001033	0.016	-0.0092	-0.0137	0.0248	0.0095	0.0055
Ot001041	-0.0052	-0.002	-0.0142	0.0075	0.0004	0.0045
Ot001043_Ots09p	-0.006	-0.0084	0.0369	0.0276	-0.0049	0.0133
Ot001045	0.0151	-0.0065	0.013	-0.0039	0.0195	0.0006
Ot001048	-0.0104	-0.0068	0.0086	-0.0045	0.0636	0.0486
Ot001058_Ots12q	-0.0098	-0.0094	-0.0056	0.001	0.0091	0.0517
Ot001062_Ots06p	-0.0078	-0.0085	-0.0001	0.0138	-0.0048	-0.0027
Ot001063	-0.0105	0.0141	0.0131	0.1832	0.0217	0.1345
Ot001079	0.0368	0.0309	0.0309	0.0334	0.0493	0.0423
Ot001080_Ots08q	-0.0093	-0.0005	-0.004	0.0221	0.0029	0.0275
Ot001095	-0.0077	0.0206	-0.0084	-0.0079	-0.0081	0.0179
Ot001097_Ots26q	0.0094	0.0021	0.0564	-0.0111	0.0902	0.0065
Ot001102_Ots07q	0.0087	-0.0093	0.0172	0.0148	-0.0049	-0.0066
Ot001112	-0.0034	-0.0114	0.0124	-0.006	-0.0109	-0.0096
Ot001115	0.0333	-0.0003	0.021	0.007	0.0442	-0.0001
Ot001116_Ots25q	-0.0023	-0.0065	0.0017	0.0285	0.0226	-0.0058
Ot001122_Ots11q	-0.0105	-0.01	-0.0097	-0.0089	0.0038	0.027
Ot001132	0.0027	0.0121	-0.0074	0.0553	-0.0045	-0.0024
Ot001146	0.0074	-0.0064	0.005	-0.0123	-0.0037	-0.0068
Ot001149	-0.0046	-0.0147	-0.0151	-0.0106	-0.0138	0.0198
Ot001152	-0.0082	-0.0266	-0.0225	-0.0083	-0.0204	-0.0221
Ot001153	0.0056	-0.0085	-0.0072	0.0086	0.0008	-0.0074
Ot001157	0.0221	0.0131	0	0.0617	0	0.0381
Ot001191_Ots13q	0.0337	-0.0058	-0.0085	-0.0073	0.0022	-0.0112
Ot001195_Ots03q	-0.0015	-0.0133	-0.0091	-0.0088	-0.0052	-0.0059
Ot001197_Ots17c	-0.0015	-0.0062	-0.0107	-0.0081	0.0002	-0.0057
Ot001201_Ots08p	0.0073	-0.0087	-0.0068	-0.0094	0.0083	-0.0069
Ot001211_Ots09p	-0.0092	-0.0143	-0.0108	-0.0099	0.0039	-0.0074
Ot001217	-0.0084	-0.0016	-0.0058	-0.0024	-0.0075	-0.0069
Ot001226_Ots08q	0.0898	-0.0021	0.0067	-0.0073	0.0568	-0.0005
Ot001237_Ots21q	-0.0088	0.006	0.0151	-0.0105	-0.0076	0.0114
Ot001238_Ots20q	0.0032	0.0059	0.0043	-0.0091	0.0042	-0.0077
Ot001244_IOts09	-0.0027	0.0388	0.0021	-0.0103	0.01	0.0158
Ot001245	0.0296	0.0088	0.083	-0.0085	0.0112	0.0265
Ot001256_Ots03q	-0.0072	-0.0076	-0.0067	0.0071	-0.009	-0.0092
Ot001260_Ots05q	0.0002	0.0024	0.0079	-0.006	0.0024	0.0207
Ot001267	0.0093	-0.0053	-0.0068	-0.0086	-0.0084	0.0543
Ot001270	0.0157	0.0162	0	0.0499	-0.0067	0.0329
Ot001278_Ots31c	0.0192	-0.0076	-0.007	0.0021	-0.0048	-0.0037
Ot001288	-0.001	-0.0041	0.0106	0.0309	-0.0028	-0.002
Ot001289	-0.0177	-0.0194	-0.013	-0.0231	-0.0129	0.0267
Ot001294_IOts33	-0.0036	-0.0064	0.0044	-0.0037	-0.0087	-0.0045
Ot001312	0.0288	-0.0113	0.0501	0.0828	0.0518	-0.0069
Ot001319_Ots12p	0.0364	0.0005	-0.0103	-0.007	0.006	0.0058
Ot001321	-0.0082	-0.0096	-0.0102	-0.0104	-0.0111	0.0076
Ot001324_Ots05p	-0.0012	-0.0084	-0.0078	-0.005	-0.0108	-0.0072
Ot001326	-0.0128	-0.0191	-0.0161	-0.0163	-0.0147	0.0103
Ot001340	-0.0082	-0.0016	-0.0097	-0.0028	0.0106	-0.0087
Ot001344	0.0062	-0.0135	-0.0102	-0.014	-0.0048	-0.009
Ot001347	-0.0087	-0.004	-0.0019	-0.006	-0.0072	0.0088
Ot001353_Ots13p	-0.004	-0.0112	-0.0092	-0.0038	-0.0102	-0.0057
Ot001354	-0.0148	-0.0129	-0.0139	0.0327	-0.0049	0.0627
Ot001355_Ots03q	-0.0098	0.0141	-0.0044	-0.0081	-0.0097	-0.0091
Ot001366_Ots09p	-0.0095	0.0076	-0.0122	0.1229	0.0012	0.0868
Ot001372_Ots01p	-0.0071	-0.0097	-0.0075	-0.0061	-0.0055	-0.0098
Ot001391_Ots13p	0.0094	-0.002	-0.0044	0.0346	-0.0017	0.0008
Ot001393_IOts05	0.0037	-0.0017	-0.0079	-0.0026	-0.0082	0.0141
Ot001394_Ots03p	0.0394	-0.0035	0.0042	-0.0072	-0.008	0.0026
Ot001402	0.0007	-0.0107	-0.0077	0.017	-0.0085	0.0003
Ot001412	0.0062	0.0035	-0.0029	0.0007	-0.0044	0.018
Ot001417	-0.0079	0.0141	-0.0079	0.0179	0.0182	0.0551
Ot001424_Ots06p	-0.0052	0.0121	0.0101	-0.0018	0.0024	0.0759
Ot001425_Ots05p	-0.007	-0.0036	0.0074	-0.0103	0.0006	-0.0083
Ot001430	-0.0035	-0.002	0.0379	0.0053	0.0073	0.0011
Ot001439	-0.0054	0.0082	0.005	0.0405	-0.0096	0.0467
Ot001451	-0.0068	0.0143	-0.0154	-0.0168	-0.0063	0.0276
Ot001453	-0.0076	-0.0034	0.0081	-0.0097	-0.0064	0.0018
Ot001459	-0.0027	-0.0094	-0.0024	-0.0044	0.0047	-0.0046
Ot001462_Ots07q	-0.0009	0.0258	-0.0029	0.0215	0.028	0.0364
Ot001472	0.0023	-0.0069	-0.0079	-0.0114	-0.0087	-0.0035
Ot001481	-0.0113	0.0001	-0.0066	-0.0143	-0.0121	0.0352
Ot001494_Ots14c	-0.0106	-0.0078	-0.0013	0.0041	-0.0073	0.0156
Ot001496_Ots30q	0.0021	0.0065	-0.0009	-0.0127	-0.0064	-0.0122
Ot001500	-0.0008	0.012	0.0331	0.0018	-0.0023	-0.0002
Ot001503_Ots04p	-0.0055	0.024	-0.0031	0.0547	0.0085	0.0926
Ot001509_Ots31q	0.0192	-0.0066	-0.0024	-0.0048	-0.0058	-0.0079
Ot001510	-0.0077	-0.0097	-0.0087	-0.0001	-0.0087	0.0291
Ot001513	0.0287	0.0112	0.0145	0.0769	0.027	0.0027
Ot001515	-0.009	-0.0037	-0.0067	-0.0025	-0.0098	-0.0092
Ot001518	-0.0095	-0.0087	0.0009	-0.0001	-0.0084	-0.0026
Ot001521_IOts06	0.0276	-0.0022	-0.001	0.0182	-0.008	-0.0105
Ot001524_Ots19q	-0.0028	-0.0102	-0.0109	0.0274	-0.0102	0.0052
Ot001530_Ots06p	0.0173	-0.0099	-0.0072	-0.0109	-0.0021	-0.0045
Ot001532	-0.0136	-0.0047	-0.0119	-0.0115	-0.0132	-0.013
Ot001541	-0.0103	0.0017	-0.0082	-0.0098	0.0064	-0.0108
Ot001542	-0.0001	-0.0029	0.0513	0.0567	0.0816	0.1083
Ot001543	-0.0102	0.0052	0.0306	-0.014	0.0323	0.0896
Ot001559_Ots09c	0.0006	-0.0076	0.0123	-0.0072	0.0006	0.0019
Ot001562_IOts16	0.0227	0.0172	-0.0119	-0.0072	-0.0108	0.0366
Ot001570_Ots16p	0.0473	-0.0115	-0.0092	0.0012	0.0035	-0.0077
Ot001571	-0.0041	-0.0071	-0.0045	-0.0072	0.0093	0.0168
Ot001572_Ots21c	-0.0088	0.0004	-0.0043	-0.0063	-0.0076	-0.0084
Ot001578_Ots08p	-0.0099	0.007	0.0021	-0.0111	-0.0071	-0.0087
Ot001585_Ots22q	0.0062	-0.0138	0.0414	0.0573	0.0485	0.1285
Ot001588	-0.0114	-0.0081	0.0003	-0.0004	-0.0075	0.0258
Ot001593_Ots30q	-0.0094	-0.0088	-0.011	-0.0112	-0.0008	-0.0008
Ot001595	0.0171	0.0201	0.0073	-0.0031	0.0226	0.019
Ot001604_Ots33p	0.0103	-0.0042	0.0006	-0.0017	-0.0065	0.0011
Ot001609_Ots01q	-0.0052	-0.0098	-0.0097	-0.0116	-0.0088	-0.0086
Ot001617_Ots13q	0.0226	-0.01	0.0038	0.0182	-0.0081	0.0035
Ot001619_Ots19p	-0.0107	-0.0118	-0.0089	-0.0123	-0.0116	-0.0041
Ot001625	-0.0093	-0.0095	-0.009	0.0184	-0.008	0.0929
Ot001627_Ots19q	-0.0076	-0.0163	0.0012	-0.0105	-0.0149	0.0045
Ot001630	-0.0054	-0.0089	0.0014	-0.0106	-0.0034	-0.0019
Ot001638_Ots20c	0.0168	-0.0062	0.0021	0.0052	0.0023	0
Ot001640	0.0103	-0.0066	-0.0041	-0.0017	0.0338	-0.0043
Ot001642	0.0313	-0.0068	0.0477	-0.0113	0.0243	-0.0039
Ot001646	0.0163	-0.0099	-0.0107	-0.0115	-0.0047	0.0015
Ot001649_Ots08q	-0.0095	-0.0105	-0.0063	-0.0083	-0.009	0.0192
Ot001658_Ots18q	0.0068	-0.0068	0.0185	0.0284	-0.0055	-0.0098
Ot001661_Ots28q	0.0128	-0.0109	-0.0196	-0.0073	-0.0109	-0.001
Ot001675_Ots11q	-0.0048	-0.008	-0.0039	-0.0086	-0.009	-0.0066
Ot001683	-0.0071	-0.0087	-0.0061	0.02	0.0102	0.0027
Ot001689	-0.0128	-0.0029	-0.009	-0.0108	-0.0071	0
Ot001691_Ots19q	-0.0081	-0.009	-0.0083	-0.0089	-0.0077	0.0164
Ot001692_IOts01	-0.0086	0.0181	-0.0067	-0.0044	-0.003	-0.0033
Ot001695_Ots15q	-0.0037	0.0199	0.0326	0.0218	0.0073	0.0496
Ot001697	0.0337	0.0327	0.0383	0.0276	0.014	0.0043
Ot001700	-0.0097	0.0045	0.0185	-0.0063	-0.0081	-0.011
Ot001702_Ots24c	0.0354	-0.009	-0.0085	-0.0035	0.04	-0.0087
Ot001707	0.0008	0.0226	0.05	0.041	-0.0023	-0.0007
Ot001711_Ots05q	-0.0065	0.0145	-0.0068	0.0184	0.0169	0.0482
Ot001715_Ots31q	-0.0042	0.0138	-0.0078	0.0399	0.0244	0.0473
Ot001718_Ots07q	0.0004	-0.0142	0.0431	0.0146	0.0036	-0.0012
Ot001719	0.0095	-0.0227	-0.0196	0.0163	0.0046	-0.0116
Ot001730_Ots27q	-0.0112	-0.007	-0.0013	0.0025	-0.0036	-0.0123
Ot001737_Ots10q	0.0016	-0.0091	-0.0009	-0.0082	-0.0003	-0.0019
Ot001738_Ots14q	-0.0135	-0.0081	-0.0081	0.0054	-0.0125	-0.0123
Ot001743_Ots01p	-0.01	-0.0061	-0.0108	-0.0129	-0.0029	0.0005
Ot001751	0.012	0.0023	-0.0069	-0.0026	0.0045	0.0312
Ot001761_Ots24q	0.0391	0.0672	0.0628	-0.0125	0.0402	-0.0106
Ot001762	0.0002	-0.008	-0.0033	-0.0084	-0.007	-0.0054
Ot001766_Ots01p	-0.0107	-0.0086	-0.0074	-0.0094	-0.0081	-0.0059
Ot001768	0.005	-0.0121	0.0855	0.0593	0.0479	0.0882
Ot001786	-0.0073	0.0202	-0.002	0.0214	-0.001	0.0033
Ot001788	-0.0083	-0.0089	-0.0062	-0.0049	0.0121	-0.0084
Ot001792_Ots25q	0.0059	-0.0113	0.0243	-0.0097	-0.0032	-0.0065
Ot001794_Ots04p	-0.0094	-0.0075	-0.0102	-0.0013	-0.0101	0.0038
Ot001795	-0.0037	-0.0134	-0.0026	-0.0133	0.0347	-0.0017
Ot001809_Ots05c	-0.0073	-0.0115	0.0066	-0.009	-0.0003	-0.009
Ot001811_IOts09	0	-0.0053	-0.0017	0.0072	-0.0107	0.0152
Ot001817_Ots28q	-0.0079	-0.0033	0.0043	-0.0076	-0.0068	0.0084
Ot001822	0.0348	0.0136	0.0104	0.0095	0.0059	-0.0143
Ot001824_IOts04	-0.0104	0.0108	-0.0112	-0.0116	0.0342	0.0282
Ot001826_Ots04c	-0.0116	-0.0143	0.0063	0.0047	-0.004	-0.015
Ot001831_Ots22q	-0.0016	0.0984	0.0361	0.0519	-0.0087	0.022
Ot001840_Ots03c	-0.0081	-0.0093	-0.0092	-0.0102	-0.0091	0.0842
Ot001841_Ots30q	-0.009	-0.0108	-0.0083	-0.003	-0.0072	0.0018
Ot001853_Ots02p	-0.0066	-0.0034	-0.0067	0.0225	0.0031	0.0291
Ot001862	0.0111	-0.0067	0.0248	-0.0122	0.0841	-0.0115
Ot001863	-0.0056	-0.002	0.0013	0.015	-0.0071	0.0217
Ot001868_Ots05p	-0.0093	-0.0068	-0.0045	0.0219	-0.0116	0.0046
Ot001871	-0.0088	0.0287	-0.0107	0.0486	-0.0076	0.0553
Ot001874	0.1065	0.1028	0.0776	0.1268	0.0699	-0.0193
Ot001876	-0.0127	-0.0132	-0.0043	-0.0071	-0.0088	0.022
Ot001878_Ots08q	-0.0121	-0.0114	-0.0011	-0.0096	-0.0108	-0.0104
Ot001890	0.013	-0.003	-0.0125	-0.0126	-0.0038	-0.0014
Ot001891	-0.0063	-0.0132	-0.0122	-0.013	-0.005	-0.0128
Ot001893	-0.0135	-0.0163	-0.0041	-0.0172	-0.0128	0.0003
Ot001901	-0.0087	-0.0086	-0.0025	0.0033	-0.0047	-0.0036
Ot001902_Ots29c	0.0171	0.0265	0.0288	0.0044	0.015	0.0288
Ot001906	-0.0062	-0.0122	0.0047	0.0244	-0.0072	-0.0058
Ot001922	0.0009	-0.0021	-0.0059	-0.0047	-0.0058	-0.0059
Ot001925_Ots15c	-0.0037	-0.0118	0.0058	-0.0142	-0.0084	0.1316
Ot001927_Ots22q	-0.0141	0.019	-0.0133	-0.0074	-0.0024	-0.0097
Ot001928	-0.0045	-0.0094	-0.0107	-0.0139	-0.0087	-0.0077
Ot001930_Ots33q	-0.0101	-0.011	-0.0078	-0.0104	-0.0077	-0.0098
Ot001932	0.0245	-0.0092	-0.0106	0.0616	-0.0118	0.046
Ot001933	0.0036	-0.0171	0.0806	-0.0145	0.0347	0.0223
Ot001944	-0.0066	0.0089	0.0038	-0.0083	-0.0083	-0.0091
Ot001947	-0.0089	-0.0089	-0.002	0.0075	-0.0001	0.0815
Ot001950_IOts05	-0.0115	-0.0081	0.0118	-0.0126	-0.0129	0.0154
Ot001966_Ots16q	-0.0121	-0.0119	-0.0016	-0.0124	-0.009	-0.0089
Ot001975_Ots09p	-0.0102	-0.0065	-0.0117	-0.0072	-0.0062	-0.0071
Ot001978_Ots06c	0.0083	-0.0131	-0.0068	-0.0015	-0.0068	-0.0091
Ot001982_Ots04p	-0.0033	-0.0041	0.0042	-0.0053	0.0125	-0.0002
Ot001991	-0.0082	-0.0087	-0.0082	0.0078	-0.0073	0.0072
Ot001997	-0.0107	0.0125	0.0239	0.0049	-0.0107	0.062
Ot001998_Ots13p	-0.0129	-0.0133	-0.0131	-0.0151	-0.0128	-0.0123
Ot002008_Ots16c	-0.0155	-0.0099	-0.0139	-0.0103	-0.0117	-0.0082
Ot002009_IOts08	-0.0068	-0.0085	0.003	0.0038	-0.0078	0.0256
Ot002010	-0.0086	0.0003	-0.006	0.0452	-0.0044	0.0417
Ot002014_IOts18	-0.009	-0.0103	-0.0056	-0.0113	-0.0102	-0.0117
Ot002015_IOts12	-0.0075	-0.0093	-0.0099	-0.0019	-0.0089	-0.0024
Ot002018_Ots01p	-0.0059	-0.015	-0.0129	-0.0146	-0.0111	-0.0121
Ot002024_Ots07c	-0.0079	0.0049	-0.0085	-0.0115	-0.0069	-0.0078
Ot002031_Ots07c	0.0143	-0.0143	-0.0035	-0.0025	0.0049	-0.0091
Ot002041_Ots08c	-0.0032	0.0008	0.0043	0.0175	-0.0079	-0.0077
Ot002047	0.017	0.0342	0.0151	0.0335	0.0464	0.0391
Ot002049_Ots34q	-0.0041	-0.0066	-0.0082	-0.0025	-0.0092	0.0267
Ot002063	-0.0097	-0.0099	0.0172	-0.0131	0.0041	-0.0108
Ot002064_Ots12p	-0.0095	0.0207	0.0284	0.084	-0.0006	0.0307
Ot002066_IOts09	-0.01	0.0046	0.0017	0.0826	0.0162	0.0395
Ot002083_Ots11q	-0.0073	-0.0126	0.0409	-0.0067	0.0058	0.0313
Ot002097	0.0035	-0.0068	-0.0039	-0.0052	-0.0094	0.0344
Ot002103_Ots04c	-0.0109	-0.008	-0.0113	-0.0056	-0.0068	-0.0107
Ot002105_Ots06p	-0.0124	-0.008	-0.0056	-0.0044	-0.0031	0.0125
Ot002132	-0.0047	-0.0075	-0.0089	-0.0013	-0.0083	0.0019
Ot002136_Ots06p	0.0302	-0.0081	0.0094	0.0503	0.0165	-0.0011
Ot002151_Ots01q	-0.0078	-0.0064	-0.007	0.0295	0.0061	0.0279
Ot002153_Ots01p	-0.0118	-0.0033	0.0068	0.0084	-0.0061	-0.0112
Ot002157	0.0006	-0.0089	0.012	-0.0089	0.0278	0.016
Ot002158_Ots17q	-0.0141	0.0201	-0.0101	0.0241	0.011	-0.0126
Ot002165	-0.0123	0.0111	-0.009	-0.0088	-0.0022	-0.0008
Ot002180_Ots30q	-0.022	-0.0198	0.0056	-0.0241	-0.0166	-0.019
Ot002184_Ots16p	-0.0006	-0.0081	-0.0067	-0.0021	-0.0065	-0.0068
Ot002185_Ots26q	-0.0097	-0.0089	-0.0082	0.0255	-0.0116	0.0227
Ot002186	-0.0066	-0.0044	-0.0101	-0.007	0.0094	-0.0098
Ot002194_Ots11c	0.0179	-0.0122	-0.005	0.1786	0.0138	0.0896
Ot002202	-0.0074	-0.0067	-0.0055	0.0079	-0.0019	0.0325
Ot002212_IOts12	-0.0056	0.0044	-0.0092	-0.0046	-0.0076	-0.0067
Ot002215_Ots29c	-0.0011	0.0222	0.0332	0.0636	-0.0066	-0.0109
Ot002217_Ots09p	0.0034	-0.0034	-0.0058	0.0292	-0.007	0.0526
Ot002218_Ots05p	0.0049	0.0124	0.05	0.011	-0.008	0.0147
Ot002225_Ots06p	-0.006	0.0043	-0.006	-0.0029	-0.0098	0.025
Ot002227	0	0	0.0119	0.0125	0.0152	0.0686
Ot002236_Ots16q	-0.0115	-0.0101	-0.0015	-0.0063	-0.0067	-0.0128
Ot002244	-0.0132	0.0053	-0.0144	-0.0155	-0.0056	-0.0115
Ot002262_Ots25q	0.0254	-0.0131	-0.009	-0.003	0.0043	-0.011
Ot002267	0.0002	0.0068	0.0226	0.0068	0.0042	-0.0044
Ot002281_Ots30q	0.0168	-0.0058	0.0054	-0.0008	0.0066	0.0528
Ot002287_Ots03q	-0.0096	-0.0026	0.0118	-0.0025	0.0003	0.0049
Ot002295_Ots21q	-0.005	-0.0142	-0.0054	-0.0119	-0.007	0.0113
Ot002301_Ots07q	0.0132	-0.0126	0.0043	0.0876	-0.0129	0.0891
Ot002313	-0.003	0.018	0.0599	0.1272	0.0452	0.0601
Ot002315	0.0001	0.0011	0.0817	0.0365	0.0419	0.0567
Ot002323	-0.0005	0.0131	-0.0072	-0.008	0.0027	-0.0085
Ot002327	0.0072	0.0055	-0.008	-0.0064	-0.0076	-0.0109
Ot002336_IOts11	-0.0057	0.0089	-0.0084	-0.011	-0.0081	0.019
Ot002337	0.0403	0.0007	-0.0075	-0.0065	0.0006	-0.0025
Ot002351	-0.0058	0.0326	0.0002	0.0103	-0.0025	0.0344
Ot002355_Ots05q	-0.0083	0.0074	0.0132	-0.0053	0.0023	-0.0003
Ot002357	-0.0091	0.0049	0.0129	0.0817	0.0138	0.0009
Ot002359	-0.0101	0.0022	0.0077	0.0217	-0.0086	-0.0103
Ot002362_Ots12p	0.0082	-0.0057	-0.006	-0.0082	-0.0061	-0.0099
Ot002365_Ots22c	-0.0095	-0.0063	0.0129	-0.0098	-0.0032	-0.0089
Ot002375	-0.0247	-0.0116	0.0028	0.035	-0.0124	-0.015
Ot002376	-0.0041	-0.0022	-0.0022	-0.0075	-0.0097	0.0891
Ot002383_Ots13p	0.0114	-0.0117	-0.0098	-0.0101	0.0015	-0.0049
Ot002400	-0.0028	-0.0071	0.0196	0.0011	0.0037	-0.0038
Ot002406	-0.0053	-0.0035	-0.0088	-0.0122	0.0016	0.017
Ot002407_Ots02q	0.004	-0.0012	0.0004	-0.0062	0.0004	-0.0059
Ot002411	-0.0097	-0.0017	-0.0092	0.0392	0.0131	0.0083
Ot002414	0.0095	0.0334	-0.0096	0.0376	0.0121	0.0039
Ot002423_Ots22q	-0.0027	0.0089	0.0018	0.0791	-0.005	0.0294
Ot002433_Ots20q	0.0457	0.065	-0.0035	0.0418	0.0009	0.0836
Ot002434	0.0387	0.0056	0.0013	0.0424	-0.0082	0.0375
Ot002436	-0.0089	0.0187	-0.0095	-0.0128	0.026	-0.009
Ot002437	-0.0037	0.0025	0.0021	-0.0002	-0.0088	0.0013
Ot002442_Ots34c	-0.0054	0.0198	-0.0064	-0.0159	-0.0063	-0.0146
Ot002459	0.0278	-0.0022	-0.0046	-0.0097	-0.0035	-0.0066
Ot002460	0.0001	0.0163	-0.0022	-0.0095	0.0026	0.0033
Ot002465	-0.0082	-0.0042	-0.0016	0.0204	-0.0013	0.0401
Ot002467_Ots07p	-0.0017	0.0143	-0.0017	-0.0102	0.0346	-0.0097
Ot002475_Ots03q	0.1277	-0.0118	-0.0061	-0.0155	-0.0097	-0.0134
Ot002476_Ots02p	-0.0043	0.0211	-0.009	0.0658	-0.008	0.0435
Ot002481	-0.0073	-0.0054	-0.0048	0	-0.0052	-0.0074
Ot002489	-0.0101	-0.0011	-0.0079	0.0243	0.0318	-0.0118
Ot002495_Ots14c	-0.0066	0.0005	0.0344	-0.0018	0.0032	-0.0087
Ot002496	0.0002	0.0004	0.0002	-0.0098	-0.0005	-0.003
Ot002497_Ots08p	-0.0111	-0.0034	0.0069	-0.0087	-0.0113	-0.0113
Ot002499	0.0013	-0.0097	-0.0084	0.0044	-0.004	-0.0018
Ot002503	-0.0055	0.0107	0.0107	-0.0084	-0.0083	-0.009
Ot002506_Ots12p	-0.0098	0.0323	-0.0003	-0.011	0.0011	0.0075
Ot002510_Ots01p	-0.006	0.0145	0.0012	0.009	-0.0093	-0.0096
Ot002517_Ots06q	-0.0098	-0.0104	-0.0032	0.0191	0.0037	-0.0056
Ot002522	0.0097	-0.0088	-0.0002	-0.0088	-0.0092	0.0022
Ot002530_Ots08p	0.0026	-0.001	-0.0046	-0.0055	0.0048	-0.0026
Ot002545	-0.0099	-0.0092	-0.0088	-0.005	-0.0094	-0.0084
Ot002552_Ots14q	-0.0147	0.0026	-0.0153	0.0197	-0.0197	-0.0225
Ot002566_Ots26q	-0.0077	-0.0074	0.0138	-0.0096	0.014	-0.0063
Ot002570_Ots02p	-0.0068	-0.006	-0.0083	-0.0112	0.0002	-0.0079
Ot002571	-0.0108	-0.0069	-0.0041	0.017	0.0515	0.0247
Ot002575_Ots18q	0.0488	-0.0096	0.0138	0.0427	-0.0077	0.0259
Ot002578	-0.0036	0.0156	-0.0122	-0.012	-0.0099	-0.0093
Ot002581	-0.0116	-0.0161	0.0001	0.0249	-0.021	-0.0108
Ot002592_Ots16p	-0.0046	-0.0086	-0.0081	-0.0094	-0.0074	-0.0028
Ot002604_Ots25q	-0.0084	0.0202	-0.0055	-0.0075	-0.0091	0.001
Ot002608_Ots01p	-0.0103	-0.0065	-0.0106	0.0106	0.0309	-0.0073
Ot002617	-0.0093	0.0281	0.0633	-0.0043	0.003	-0.0112
Ot002620	0.0028	0.0033	-0.0121	-0.0136	-0.0111	-0.01
Ot002626	-0.0117	0.0006	-0.0041	-0.0081	-0.0072	-0.002
Ot002627	-0.0092	-0.0073	-0.0095	-0.0114	-0.0087	-0.0047
Ot002630_Ots12p	0.0112	-0.0086	0.0008	-0.0066	-0.0055	0.0009
Ot002638	-0.0114	-0.0034	-0.0027	-0.0006	-0.0072	0.028
Ot002658	-0.0002	0.007	0.0067	-0.0041	0.0024	-0.004
Ot002660_Ots30q	-0.0108	-0.0112	-0.0073	-0.0065	-0.0152	-0.0135
Ot002663_Ots06c	-0.0179	-0.0052	-0.0052	0.0845	-0.0183	-0.0021
Ot002669_Ots16c	0.0671	0.0008	-0.008	-0.0102	-0.0017	0.0154
Ot002672	-0.0097	-0.0038	-0.0114	0.0543	0.0023	0.0593
Ot002676	-0.0068	-0.0086	-0.0038	0.0091	-0.0096	-0.0094
Ot002677	-0.0027	0.0033	-0.0079	0.0021	-0.0016	-0.0073
Ot002688_Ots18c	0.0603	0.0014	0.0399	0.0191	0.0018	-0.0116
Ot002692	-0.0084	0.0013	0.0022	-0.0081	-0.0006	0.0079
Ot002701_Ots10q	-0.0076	-0.009	0.0013	-0.0101	0.0057	-0.0098
Ot002704	0.0025	0.0093	0.028	0.0402	0.0808	0.1206
Ot002713_Ots01q	-0.0087	-0.0127	0.0044	-0.0055	-0.0088	0
Ot002715_Ots29c	0.0016	-0.007	-0.0095	-0.0067	-0.0087	0.0212
Ot002736	-0.0093	-0.0112	-0.0011	-0.0078	-0.0106	-0.0086
Ot002737	0.0231	0.0352	0.0211	0.0074	0.0023	0.0587
Ot002745	-0.0016	-0.0121	-0.006	-0.0158	-0.0099	0.0044
Ot002751_Ots02p	-0.0017	-0.0022	-0.0038	-0.0016	0.0064	-0.0079
Ot002753	0.0105	0.0071	0.0141	0.0217	-0.0006	0.0204
Ot002756	0.0012	-0.001	-0.0097	0.0155	-0.0089	0.0438
Ot002764	0.0088	-0.0075	0.0403	-0.0096	0.0477	-0.0108
Ot002767	-0.0084	0.0214	0.0164	0.0072	-0.0081	-0.0111
Ot002770_Ots14q	0.0077	-0.0106	-0.0012	0.0198	-0.0175	0.0293
Ot002779_Ots03c	0.0237	-0.0043	-0.0089	-0.0081	-0.0024	-0.009
Ot002789_Ots06c	0.0407	-0.0009	0.0374	0.0371	0.0124	0.0345
Ot002793	0.0065	0.0045	-0.0078	-0.01	0.0017	-0.0016
Ot002797_Ots09q	0.0363	0.0548	0.0013	0.0534	0.0048	0.0353
Ot002803_IOts02	0.0028	-0.0025	0.0084	-0.0102	-0.005	0.0103
Ot002804_Ots32c	-0.0072	0.0198	0.0112	0.0158	-0.0062	0.0326
Ot002811_Ots10p	-0.002	0.0111	-0.007	-0.005	-0.0047	0.0109
Ot002814	-0.0006	-0.0101	0.0211	-0.0021	0.0019	-0.0097
Ot002819	-0.0084	-0.0047	-0.0096	0.0085	-0.0045	-0.0096
Ot002820	-0.0102	-0.0096	-0.0084	-0.0041	0.0001	-0.0003
Ot002821_Ots28q	-0.0124	0.0001	0.0012	-0.0006	-0.0089	0.0062
Ot002831	-0.0167	-0.0166	-0.0113	0.0122	-0.012	-0.0099
Ot002835_Ots18q	-0.0088	-0.0079	0.0042	-0.0093	0.0203	-0.0058
Ot002840_Ots16p	-0.009	-0.0085	0.0425	-0.0093	-0.0094	-0.006
Ot002844	-0.0044	-0.0076	-0.0093	-0.0014	0.0057	-0.0046
Ot002849_Ots01p	-0.012	0.0304	-0.0123	0.0237	0.003	0.1141
Ot002854_Ots26q	0.019	-0.0114	-0.0128	0.0017	-0.0003	-0.0007
Ot002856_Ots09p	0.024	-0.0024	-0.0119	-0.0062	-0.0019	-0.0076
Ot002865_Ots08p	-0.009	-0.0186	-0.0192	-0.0209	-0.0036	0.0181
Ot002867_Ots02q	0.0238	-0.0084	0.0051	-0.0087	-0.0053	-0.009
Ot002868_Ots24q	-0.008	-0.0108	-0.0122	-0.0088	-0.0113	-0.0011
Ot002886	-0.0096	-0.0051	-0.0024	0.0275	-0.0061	0.0255
Ot002887_Ots15p	-0.0072	-0.0092	-0.0068	-0.0115	-0.0005	0.0059
Ot002889_Ots04c	0.0051	-0.0108	-0.0065	-0.0064	0.0058	-0.0083
Ot002903	-0.0112	0	-0.0112	-0.0086	0.033	0.0333
Ot002905_Ots13p	-0.0096	-0.0101	-0.0098	-0.0106	0.003	-0.0013
Ot002910_Ots14q	-0.0052	0.0095	0.0022	0.012	0.0208	0.0433
Ot002920	-0.0077	-0.0001	-0.0096	0.026	-0.0065	0.0328
Ot002922_Ots06p	-0.0086	-0.0095	-0.0112	0.0043	-0.0068	-0.007
Ot002932	-0.0074	-0.01	0.0048	-0.0069	-0.0115	-0.01
Ot002933	0.007	-0.0069	0.0103	-0.0087	-0.0077	-0.0032
Ot002939_Ots19q	-0.0104	0.0016	-0.0121	-0.0075	-0.0068	0.0039
Ot002941_Ots18q	-0.0051	-0.0084	-0.0107	-0.0103	0.0026	0.041
Ot002943_Ots19p	0.0302	0.0045	-0.0051	0.0188	-0.002	0.031
Ot002961_Ots18q	-0.0066	0.0045	-0.0084	0.0021	-0.0078	0.0284
Ot002974	-0.0082	0.0039	-0.0013	-0.0036	0.0014	-0.0006
Ot002977_Ots04c	-0.0107	-0.0114	-0.0066	0.0181	0.0011	0.0006
Ot002982	-0.0001	0.0109	0.0633	0.0504	-0.0027	-0.0064
Ot002988	-0.0081	-0.0113	0.0098	-0.0105	-0.0036	-0.0023
Ot002998	0.0051	-0.0061	0.0399	-0.0087	-0.0062	-0.0052
Ot003001	-0.0118	-0.012	-0.0123	0.0048	-0.0065	-0.0078
Ot003007	0.0029	-0.0078	0.0325	-0.0067	-0.0089	-0.0093
Ot003012_Ots11q	-0.0044	-0.0085	0.0041	-0.0095	0.015	0.002
Ot003014	-0.006	-0.0089	-0.006	-0.007	0.0108	-0.0016
Ot003015	-0.0082	-0.0044	0.0052	0.0496	-0.005	0.0509
Ot003024_Ots28q	-0.0125	-0.0129	0.0192	-0.0089	0.021	-0.0186
Ot003036	0.0045	-0.0127	-0.0106	0.0157	-0.0028	0.0415
Ot003037	-0.0118	-0.0092	-0.0072	-0.0109	0.0002	-0.0126
Ot003039_Ots19q	-0.0155	0.0002	0.035	0.0126	0.0242	-0.0009
Ot003048	-0.0078	-0.0119	-0.0101	-0.0093	-0.0073	0.0348
Ot003053_Ots33c	-0.0082	-0.0052	0.0051	-0.004	-0.0109	0.0131
Ot003055	-0.0038	0.0151	-0.0077	-0.0065	-0.0041	-0.0003
Ot003068	-0.0001	-0.0054	-0.0065	0.0033	-0.0048	-0.0077
Ot003069_Ots08q	0.0781	0.0015	0.0053	0.0046	0.0781	-0.0101
Ot003075	-0.0024	-0.0095	-0.0067	-0.0106	-0.0066	-0.0074
Ot003085	-0.0055	-0.0054	-0.0068	-0.0078	0.0103	-0.0042
Ot003086_Ots03q	-0.0078	0.0045	0.0079	0.031	-0.0093	-0.0103
Ot003087_Ots08c	0.0084	0.0155	-0.0033	0.0194	-0.0106	0.053
Ot003089	0.0041	-0.0063	0.0019	0.0103	0.0172	0.048
Ot003090	-0.0027	-0.0087	-0.0115	0.0264	-0.0104	0.0532
Ot003093_Ots04q	-0.0083	-0.003	-0.0099	-0.0038	-0.0126	-0.0099
Ot003094_Ots18q	0.008	-0.0029	-0.0027	0.0084	-0.0053	0.0094
Ot003095_Ots03p	-0.004	-0.0108	0.0116	-0.0098	-0.0103	-0.0073
Ot003100_Ots09p	-0.009	-0.013	0.0366	0.0494	0.0478	0.0418
Ot003109_Ots20q	-0.0154	-0.0135	-0.0127	-0.0128	-0.0118	0.0075
Ot003111_Ots34q	0.001	-0.001	-0.0131	-0.0162	-0.011	-0.0016
Ot003114	-0.0023	0.0001	0.0056	0.0058	0.0012	-0.0022
Ot003121	-0.0003	0.0157	0.0101	0.0044	-0.0002	0.0455
Ot003131	-0.007	-0.0078	0.0102	-0.0084	-0.0027	0.0177
Ot003136	-0.0028	0.0088	-0.005	0.041	-0.0128	0.0214
Ot003139_Ots16q	0.0025	0.001	0.0003	0.0038	-0.0063	-0.0105
Ot003140_Ots07p	-0.0059	-0.0082	-0.0108	-0.011	-0.0016	0.0305
Ot003150	0.0081	-0.0116	-0.0042	-0.0071	-0.0069	-0.0126
Ot003152_Ots31q	-0.0031	-0.0025	-0.0116	-0.011	-0.0069	-0.0004
Ot003153_Ots16q	-0.0113	-0.0051	0.0015	-0.0118	0.0281	0.0075
Ot003174_Ots14q	0.0094	-0.0018	0.003	0.0574	0.0035	0.0054
Ot003180	0.0135	0.0547	0.0279	-0.0098	0.0266	-0.0079
Ot003191_Ots30c	0.0126	-0.0082	-0.0099	-0.0099	-0.0067	-0.0085
Ot003193_Ots29c	-0.0092	-0.0097	-0.0088	-0.0102	-0.0108	-0.0104
Ot003208_Ots29c	-0.0004	0.0002	-0.0071	0.0025	0.0067	0.0305
Ot003214	-0.0077	-0.0116	-0.0035	0.0012	-0.0101	-0.0074
Ot003215	0.0333	-0.0146	-0.0096	0.001	-0.016	0.0301
Ot003221_Ots18q	-0.0029	-0.0091	0.045	-0.0072	-0.0041	0.0895
Ot003224_Ots14c	-0.0101	-0.0094	-0.0007	-0.0113	0.0053	0.0075
Ot003235_Ots10p	-0.0074	-0.0083	-0.0028	0.0148	-0.0046	-0.0024
Ot003246_Ots04p	-0.0063	-0.0044	-0.0014	-0.0071	0.0035	-0.0084
Ot003254_Ots29q	0.0464	-0.0013	-0.0028	0.0106	-0.006	-0.0055
Ot003272_Ots22q	-0.0079	0.0017	0.0403	-0.004	0.0511	0.0065
Ot003278	0.0238	0.015	-0.0101	0.027	-0.01	0.0514
Ot003281_Ots20q	-0.0053	-0.0018	-0.0066	0.0542	-0.0079	0.1247
Ot003284	0.0147	0.0418	0.0279	-0.004	0.0141	0.0322
Ot003286_Ots08q	-0.0084	0.0001	0.0055	-0.0082	-0.0081	-0.0062
Ot003287	0.1007	0.0016	0.0069	-0.0059	0.0245	-0.0084
Ot003288_Ots06q	-0.01	0.0106	0.0057	0.0072	0.015	-0.0027
Ot003289_Ots06p	-0.0087	-0.0029	-0.0027	-0.012	0.0179	-0.01
Ot003293_Ots02q	-0.0091	-0.0085	-0.0084	-0.011	-0.0002	-0.0013
Ot003301_Ots08p	-0.0028	0.0049	-0.0123	-0.0132	-0.0071	0.0008
Ot003302_Ots04q	0.0193	0.0536	0.0268	-0.0103	0.0438	0.0068
Ot003303_Ots13q	-0.0096	-0.0097	-0.0102	0.0073	-0.0072	0.0004
Ot003316	-0.0024	-0.0095	-0.0023	-0.0083	-0.001	0.0061
Ot003319	0.0084	0.0235	0.0058	0.0057	-0.0069	0.0058
Ot003320_Ots17c	-0.0044	0.0131	-0.0088	-0.0092	0.0097	-0.0093
Ot003329_Ots13q	-0.0073	-0.0079	-0.0061	0.0014	-0.0071	0.0137
Ot003331	0.0212	0.0174	0.0116	0.0187	0.006	0.1217
Ot003342	0.0022	0.0075	0.1113	0.0009	0.041	0.055
Ot003344	-0.0031	0.0121	-0.0083	0.0186	-0.0023	0.0102
Ot003351	0.0802	-0.0032	0.0076	0.043	0.0104	0.012
Ot003356_Ots23q	-0.0093	-0.0106	-0.0054	-0.002	-0.0072	0.0348
Ot003358_Ots16p	0.0285	-0.0052	-0.0049	-0.0093	0.0116	-0.0008
Ot003361_Ots04p	-0.012	-0.0062	-0.0109	0.021	0.0139	0.0668
Ot003367	-0.0083	-0.0093	-0.0094	-0.0047	0.0035	0.0029
Ot003369	0.0422	-0.0105	0.0327	-0.0022	0.0876	-0.0014
Ot003386	-0.0041	-0.0012	0.013	-0.0085	-0.0037	-0.0031
Ot003393_Ots34q	0.0568	0.0099	0.0019	-0.0071	-0.0082	0.0058
Ot003394_Ots12q	-0.0034	-0.0191	-0.0122	-0.0164	-0.0079	-0.0148
Ot003398_Ots06p	-0.0041	0.0097	-0.0055	0.0011	-0.0043	0
Ot003414_Ots30q	-0.0101	-0.0063	0.0101	-0.0092	0.0104	-0.0031
Ot003415	-0.0023	-0.003	-0.012	0.0329	0.0081	-0.0025
Ot003424	-0.0057	-0.0033	-0.0097	0.0084	-0.0014	-0.0094
Ot003429	-0.0114	0.0033	-0.0001	-0.0036	0.0362	-0.0072
Ot003433_Ots12c	-0.0004	-0.0114	-0.0095	-0.0116	-0.0099	-0.0058
Ot003437	-0.0073	-0.0067	-0.0116	-0.0048	-0.011	-0.009
Ot003438_Ots22c	0.0583	0.0688	0.0077	0.0357	0.0779	0.0036
Ot003452_IOts13	0	0	-0.0078	-0.0122	-0.0108	-0.0111
Ot003454_Ots06p	0.0121	-0.0104	-0.008	0.0081	-0.0064	0.0513
Ot003460	-0.0086	-0.009	0.0031	-0.0093	0.0056	-0.0073
Ot003463	-0.0076	-0.0103	0.0233	-0.0024	0.0293	-0.0019
Ot003465_Ots12p	-0.0112	-0.0026	0.0159	0.0015	-0.0097	0.0165
Ot003467_Ots27c	-0.0005	-0.0092	-0.009	-0.0071	-0.0064	-0.0005
Ot003470_Ots33p	-0.0094	0.017	0.0016	0.0015	-0.0084	-0.0118
Ot003475	-0.0105	-0.0031	-0.0034	0.0006	-0.0078	0.0113
Ot003476	0.0024	-0.0071	0.0075	-0.0207	-0.0133	-0.0148
Ot003480	0.0139	0.0135	-0.0071	0.0449	-0.0052	0.0506
Ot003483_Ots31q	-0.0104	0.0074	-0.0099	-0.003	-0.0129	-0.0023
Ot003484	0.0234	-0.0082	-0.0023	-0.012	-0.0026	0.0152
Ot003485_Ots04p	-0.007	0.0281	-0.0064	0.0006	-0.0106	-0.0073
Ot003494_Ots03q	-0.0102	0.0022	-0.0001	-0.007	-0.0047	0.0003
Ot003509	-0.0027	0.0636	-0.0115	0.0039	-0.0023	0.0337
Ot003515	0.0025	-0.0104	-0.004	-0.0102	-0.0091	-0.0056
Ot003519_Ots04c	0.0004	-0.0038	0.0625	-0.0134	0.0463	0.0387
Ot003524_Ots01p	-0.0067	-0.0046	0.0095	-0.009	-0.011	-0.0066
Ot003528_Ots28q	0.0117	-0.0088	-0.003	-0.0063	-0.0068	-0.0132
Ot003536	-0.0002	-0.0091	-0.005	-0.0064	-0.0084	0.0174
Ot003540_Ots05p	0.0035	0.0072	-0.0097	0.0132	0.0113	0.0021
Ot003541_Ots12p	-0.0027	-0.0106	-0.0116	-0.0084	-0.0051	-0.004
Ot003549	0.0106	-0.0087	-0.0001	0.0383	-0.0069	0.017
Ot003554_Ots07q	0.0024	-0.0105	-0.0021	-0.0023	-0.0057	0.0651
Ot003565_IOts08	0.0002	-0.011	-0.0093	0.0143	-0.0084	-0.01
Ot003568	-0.0132	-0.0085	0.0341	-0.0106	-0.007	-0.0079
Ot003575	0.0013	-0.0035	-0.0079	-0.0086	-0.0064	-0.0084
Ot003579	-0.008	-0.0041	-0.0067	0.0317	0.0013	0.057
Ot003583	-0.0001	0.0122	0.0091	-0.0152	-0.007	0.0091
Ot003595_Ots08p	-0.0247	-0.0275	-0.0357	0.0633	-0.0145	-0.0059
Ot003596	-0.0059	-0.0129	-0.0102	-0.0089	-0.0093	-0.0071
Ot003602_Ots06p	0.0013	-0.0063	0.0021	0.004	-0.0073	0.0018
Ot003611	-0.0082	-0.0089	-0.0003	0.0115	-0.0097	-0.002
Ot003612_Ots28q	0.0002	-0.0092	-0.009	0.0131	-0.0073	-0.0023
Ot003618_Ots07c	-0.0083	-0.0069	-0.0115	-0.0046	0.0071	0.0009
Ot003619_Ots22c	0.0036	-0.0077	-0.0055	-0.0087	0.0023	0.0113
Ot003620_Ots07p	0.0161	-0.0006	-0.0066	-0.0107	0.0242	-0.0074
Ot003625	0.002	-0.0112	-0.0095	-0.0005	0.0107	-0.0107
Ot003626_Ots25c	-0.0047	-0.0013	-0.0128	0.0161	0.0696	0.0291
Ot003628_IOts08	-0.0092	-0.0103	-0.01	-0.0086	0.0021	0.0056
Ot003629_Ots19q	0.0063	-0.0041	-0.0093	-0.011	0.0539	0.0092
Ot003644	-0.0077	-0.0002	-0.0064	0.0139	-0.0066	-0.004
Ot003653_Ots19q	0.0019	-0.0098	-0.0102	0.0103	-0.011	-0.0085
Ot003656	-0.0012	-0.0096	0.0014	-0.008	-0.0015	-0.0012
Ot003658	0.0414	0.01	0.0848	0.0073	0.017	0.0486
Ot003661	-0.0105	0.0104	-0.0104	-0.0081	-0.0058	-0.0021
Ot003665_Ots28q	-0.0033	-0.0098	-0.0086	0.019	-0.0064	0.0313
Ot003678_Ots14q	-0.0085	-0.0102	-0.0064	0.0168	-0.0088	0.0241
Ot003688_Ots09p	-0.0037	-0.0044	0.0267	-0.0068	0.0348	0.0555
Ot003690_Ots08q	-0.0092	-0.0087	-0.0033	-0.0003	-0.0097	-0.01
Ot003691_Ots14q	0.0082	-0.0049	0.0031	-0.0102	0.0259	-0.0113
Ot003695_Ots01q	0.0027	0.0156	-0.0065	-0.0097	-0.0065	-0.0088
Ot003705	-0.0075	0.0125	0.0318	-0.0061	-0.0025	-0.0094
Ot003712	0.0023	-0.0053	0.0068	0.049	0.0017	-0.0001
Ot003716_Ots04p	-0.0084	-0.0059	-0.0098	-0.005	0.0196	-0.0076
Ot003718_Ots19p	-0.0169	0.0212	-0.0172	0.0011	-0.0126	0.007
Ot003720	-0.0085	-0.0082	-0.0104	0.0016	-0.0082	0.0186
Ot003731_Ots28q	-0.0072	-0.0089	-0.0085	0.0089	-0.0041	-0.0025
Ot003735_Ots26q	-0.0012	0.0445	0.0401	-0.0069	0.0025	-0.0038
Ot003745	0.0028	-0.016	-0.016	0.1589	0.0449	0.0098
Ot003747_Ots26c	0.0197	0.0147	0.0056	0.0206	-0.0062	-0.0102
Ot003759_Ots06q	0.0274	0.0491	-0.0038	0.0097	-0.0018	0.0811
Ot003761	-0.0085	-0.0042	-0.0086	-0.0109	-0.0017	-0.006
Ot003764	0.0013	0.015	-0.0082	-0.0056	-0.0126	0.0169
Ot003774_Ots25q	-0.0071	-0.0101	-0.0099	-0.0043	-0.0098	0.0453
Ot003775_IOts12	0.0216	-0.0012	0.004	-0.0047	0.0066	-0.0069
Ot003779_Ots15p	-0.0049	-0.0047	-0.0062	-0.0107	0.0006	0.0219
Ot003781_Ots03q	-0.0104	-0.0112	-0.0063	-0.004	-0.0087	-0.0097
Ot003782	-0.0036	-0.0099	-0.007	-0.0057	-0.0079	0
Ot003788_IOts10	-0.0132	-0.0098	0.0166	0.0079	-0.0037	0.0341
Ot003789_Ots19q	-0.0097	-0.009	-0.008	0.0069	-0.0071	-0.0087
Ot003796	-0.0105	0.0058	0.0256	-0.0053	0.0187	0.0102
Ot003806_Ots05q	-0.004	-0.002	-0.0111	-0.0098	-0.0088	-0.0093
Ot003807	-0.0077	0.0053	-0.0112	-0.0103	-0.011	-0.0091
Ot003808	0.0235	-0.0082	0.0055	0.0522	0.0231	0.0038
Ot003814_Ots13p	-0.0069	-0.008	-0.0099	0.0361	-0.0027	-0.0076
Ot003820_Ots16q	-0.0043	-0.0067	-0.0163	-0.0121	-0.0127	-0.0097
Ot003821	-0.0071	0.0221	-0.0073	0.033	-0.0009	0.0386
Ot003823_Ots32q	-0.0081	-0.0107	-0.0026	-0.004	0.0139	0.0049
Ot003825	0.0068	-0.0106	-0.0054	-0.0092	-0.001	-0.0091
Ot003830_Ots18q	0.0116	-0.0135	-0.0159	-0.0092	-0.0116	-0.0147
Ot003846	0.0002	-0.0076	0.0028	-0.0091	-0.0085	0.0075
Ot003849	-0.0102	-0.0035	0.0275	0.0304	-0.0086	-0.0074
Ot003853_Ots04p	-0.0065	-0.0116	-0.0094	-0.0097	0.0162	-0.0113
Ot003869_Ots30q	-0.0006	-0.0005	-0.0098	-0.0053	-0.0036	-0.0013
Ot003881	0.0208	-0.0064	0.1378	0.0824	0.0701	0.11
Ot003885_Ots05p	-0.0049	-0.009	-0.0106	-0.0101	-0.0006	-0.0127
Ot003891_Ots18q	-0.006	-0.001	-0.001	0.0071	-0.0076	0.0286
Ot003893_Ots14q	-0.0082	-0.0085	0.0005	-0.0074	-0.0033	-0.0001
Ot003909	-0.008	-0.0096	0.0141	0.0085	-0.0066	0.0347
Ot003923_Ots21q	-0.0119	0.0185	-0.0011	0.0496	0.0188	-0.0125
Ot003928	-0.0033	0.0261	-0.0064	0.019	-0.0019	0.0018
Ot003932_Ots05q	0.0294	0.0826	0.0252	0.0085	0.0025	-0.0011
Ot003934	-0.0091	0.014	0.0152	0.0439	0.0116	0.0982
Ot003937_Ots03q	-0.0092	-0.0083	-0.0048	0.0104	-0.0079	0.0179
Ot003946_Ots05q	-0.0063	-0.0079	0.0046	0.0018	0.0035	-0.005
Ot003950_Ots28q	-0.009	-0.0003	0.0336	-0.0095	-0.0011	0.0047
Ot003951	0.0178	0.0054	0.0129	-0.0091	0.0035	-0.007
Ot003962_Ots05p	0.0136	0.0056	0.0319	0.0526	-0.0027	0.0315
Ot003976	-0.0102	-0.0028	0.0051	-0.0066	-0.0018	0.0016
Ot003977	-0.012	-0.0041	-0.0041	0.0387	-0.0073	-0.0102
Ot003980	-0.0093	-0.0018	0.0201	-0.0124	-0.0055	0.0073
Ot003985	0.002	0.0889	0.0104	-0.0087	0.0165	-0.0027
Ot004002_Ots25q	-0.0003	-0.0028	-0.0085	0.0164	-0.0051	-0.0107
Ot004013_Ots21q	0.0009	-0.0096	-0.0017	-0.0086	-0.0008	-0.0083
Ot004016_Ots10q	0.0686	-0.0077	-0.0023	-0.0119	-0.0023	-0.0041
Ot004021	-0.0059	-0.0006	-0.0072	0.0223	-0.01	0.0294
Ot004022_Ots06c	-0.0113	-0.0094	-0.0109	-0.0097	-0.0054	-0.0076
Ot004023	-0.0038	-0.0037	-0.0004	-0.0007	0.0002	-0.0032
Ot004024	-0.0128	0.0235	-0.0024	-0.0012	0.0054	-0.0045
Ot004027_Ots06c	-0.0124	0.0113	-0.0068	-0.0142	-0.0042	-0.01
Ot004032_Ots17q	-0.0018	-0.0103	0.0082	0.0115	0.0054	-0.0069
Ot004035	-0.0013	-0.0136	0.0006	-0.0123	-0.012	0.0159
Ot004048	0.0019	0.021	0.0194	0.0335	0.0695	0.0385
Ot004050_Ots26q	-0.0027	-0.0094	-0.0041	0.0398	-0.0072	0.0471
Ot004052_Ots04p	-0.0042	-0.0116	0.0004	0.0148	0.0219	0.0424
Ot004057_Ots14c	-0.0038	-0.0051	-0.0078	-0.0032	-0.0082	-0.0096
Ot004058_Ots05q	-0.0059	0.0044	-0.0081	-0.0095	-0.0019	0.01
Ot004060_Ots03q	0.0256	0.0152	-0.0093	0.0039	0.0281	0.0103
Ot004064_IOts01	0.0058	-0.0054	-0.0041	0.0419	0.0051	0.0509
Ot004067_Ots26q	-0.0104	-0.0024	-0.0108	-0.0102	-0.0031	0.013
Ot004075	-0.0054	-0.0088	0.0116	-0.0106	-0.0051	-0.008
Ot004093_Ots01q	-0.0092	-0.0119	-0.0011	0.0162	-0.0106	-0.0079
Ot004094_Ots16q	-0.0065	-0.0103	0.0019	0.005	0.0051	0.0215
Ot004103_Ots11p	0.0065	0.0037	-0.0075	-0.0002	-0.0056	-0.008
Ot004108_Ots16q	0.0031	0.0311	-0.008	0.0319	0.011	0.0801
Ot004117_Ots20c	-0.0104	-0.0055	-0.0063	-0.0097	-0.0094	0.0332
Ot004134_Ots01p	-0.0134	-0.0122	-0.013	0.0006	-0.0091	-0.0118
Ot004140_Ots16q	-0.0005	-0.0061	-0.0123	-0.0115	-0.011	-0.0105
Ot004152	-0.0075	0.0086	-0.0034	0.0233	0.0001	0.0025
Ot004156_Ots13p	0.0068	0.0432	0.0283	0.0419	0.0413	0.0135
Ot004163_Ots06p	-0.0074	-0.0019	-0.0077	0.0256	-0.0012	0.0321
Ot004172_IOts20	-0.0094	-0.0101	-0.0069	0.0311	-0.0044	-0.0024
Ot004174_Ots12p	0.0121	0.0376	-0.0114	0.0208	-0.0074	0.0161
Ot004176_Ots08q	-0.0095	-0.0097	-0.0075	-0.0119	-0.0088	-0.0006
Ot004180_Ots09p	-0.008	-0.0081	-0.0029	-0.0066	0.0065	0.0213
Ot004183	0.0107	0.0014	-0.0095	-0.0105	-0.0089	-0.0025
Ot004188	-0.0059	0.0108	0.0044	-0.0074	-0.0024	-0.006
Ot004189	-0.007	0.0025	-0.0057	-0.0078	-0.0059	0.0095
Ot004194_Ots16p	-0.0108	-0.014	0.0013	0	0.0054	0.07
Ot004201_Ots25c	0.0156	-0.011	0.0175	-0.0072	-0.0049	0.0237
Ot004205	-0.0065	-0.0074	0.0079	0.0107	-0.0059	-0.009
Ot004207	-0.0106	0.0112	-0.007	-0.0133	-0.007	0.041
Ot004209	-0.0107	-0.0053	0.0027	-0.0021	0.0203	0.013
Ot004218_Ots10c	-0.0135	-0.0039	-0.0114	-0.0132	-0.0045	-0.0077
Ot004221	-0.0031	0.0102	-0.01	-0.0049	0.0124	-0.0068
Ot004223	-0.0098	0.0088	0.0067	0.0204	-0.0114	0.0263
Ot004225	-0.0119	0.0046	-0.0125	0.0023	-0.0114	0.0003
Ot004226	-0.0086	0.0038	0.0037	0.0054	-0.0068	0.0636
Ot004229	-0.0136	-0.0025	-0.0119	0.0073	-0.0007	-0.0124
Ot004230_Ots13p	-0.0076	0.0046	0.0045	-0.002	0.0105	-0.0084
Ot004233_Ots16c	-0.0063	0.0177	-0.0087	-0.0087	-0.0071	0.0012
Ot004234_Ots13q	-0.0095	-0.0091	0.0055	-0.006	0.0016	-0.0043
Ot004241	-0.0076	-0.005	-0.0018	-0.0074	-0.0056	0.0043
Ot004245_Ots33q	-0.0121	0.0017	0.0362	-0.0115	-0.006	-0.0041
Ot004246	-0.0098	0.0089	-0.0071	0.0266	-0.008	-0.0016
Ot004249_Ots08p	-0.0095	-0.0096	-0.0106	-0.0049	-0.0057	-0.0096
Ot004250_Ots14q	-0.0081	-0.0019	0.0001	0.0061	-0.0086	-0.0075
Ot004253_Ots18c	-0.0083	-0.0054	-0.0072	0.0072	0.0044	0.0267
Ot004256	-0.0079	0.0154	0.0153	-0.009	-0.003	-0.008
Ot004257	0.0006	-0.0159	0.0235	-0.0131	0.0107	-0.0115
Ot004262_Ots06p	0.018	-0.011	0.0053	-0.0052	0.0312	0.0811
Ot004267_Ots29q	-0.0036	0.0046	-0.0086	0.003	-0.001	-0.0089
Ot004278	0.0135	-0.0052	-0.0115	-0.0107	-0.0063	-0.0068
Ot004284	0.0036	0.0292	0.0047	0.0422	-0.0075	0.0199
Ot004321_Ots12q	-0.0056	-0.0094	-0.0118	-0.0125	-0.0075	-0.0065
Ot004330_IOts28	-0.0108	-0.0026	0.0225	0.0231	0.0083	-0.0099
Ot004344_Ots08q	-0.0094	-0.009	-0.0039	-0.0088	0.05	0.0213
Ot004345_Ots08q	-0.0136	-0.016	-0.0112	0.0115	0.027	-0.0135
Ot004346_Ots08q	-0.0116	-0.0049	0.0269	-0.0105	0.0058	-0.0073
Ot004356	0.0617	-0.0026	-0.002	0.006	0.0099	0.0099
Ot004360	-0.0019	0.0085	0.0022	0.0349	-0.0085	0.0035
Ot004361_Ots08p	-0.0044	-0.0079	-0.0102	-0.0066	-0.0094	-0.0111
Ot004362_IOts02	0.0045	0.0164	0.0076	0.0569	0.0098	0.022
Ot004363	0.0056	-0.011	0.007	-0.0078	-0.0062	-0.0075
Ot004371_Ots12p	0.0313	-0.0118	-0.0103	-0.0115	-0.0081	-0.0058
Ot004372_Ots05q	0.0171	-0.0055	0.0664	-0.0131	0.0198	-0.0069
Ot004376_Ots08q	-0.0052	-0.0072	-0.0064	-0.0084	-0.0091	-0.0035
Ot004383	-0.0095	-0.0094	0.0101	-0.0067	-0.0095	0.0305
Ot004386	0.0149	-0.0082	0.0037	-0.0024	0.014	0.0052
Ot004389	0.0082	-0.0063	0.007	-0.004	-0.0086	-0.0102
Ot004390_Ots10q	-0.0078	-0.005	-0.0093	0.0237	-0.0066	-0.0049
Ot004400	-0.0099	-0.0115	0.0119	0.0314	0.0273	0.0396
Ot004405	0.0039	-0.0125	-0.0104	-0.0029	-0.0111	0.0146
Ot004410	-0.0078	-0.0093	-0.0088	0.0171	0.0077	0.0324
Ot004418	-0.0098	-0.0084	-0.0003	0.0471	0.0092	0.0018
Ot004419	-0.0046	-0.0094	-0.0062	-0.0102	0.0162	-0.01
Ot004421_Ots03q	-0.0105	-0.0075	-0.0091	-0.0055	-0.003	0.0163
Ot004424	-0.0024	-0.0002	-0.0047	0.0072	-0.0031	0.015
Ot004435_Ots02p	0.0022	0.0127	0.014	0.0585	0.0101	0.0428
Ot004447	-0.0073	-0.0087	-0.0088	0.0027	-0.0087	0.0053
Ot004462	-0.0144	-0.0135	-0.0025	-0.0133	-0.0137	-0.0109
Ot004486_Ots22c	-0.0107	-0.0027	-0.0122	-0.0074	-0.0087	0.0217
Ot004493	0.0252	-0.0062	-0.0108	-0.003	-0.0025	-0.0046
Ot004502_Ots04p	0.0058	-0.0068	-0.0023	-0.0094	0.0325	-0.0017
Ot004508	-0.0148	-0.0093	0.0059	-0.0109	-0.0065	-0.0077
Ot004511_Ots15q	-0.0051	-0.0086	-0.0022	-0.0106	0.0082	-0.005
Ot004516_Ots03q	-0.0103	0.0145	-0.0095	-0.0109	-0.0094	0.0249
Ot004518	-0.0102	0.0053	0.0063	-0.0168	-0.0097	0.0444
Ot004523_Ots17q	-0.0089	-0.0086	-0.006	0.0121	-0.0032	0.0036
Ot004534	0.0244	-0.0099	0.0222	-0.0088	0.0067	-0.0039
Ot004541_Ots20q	0.0081	-0.0103	0.0038	0.0035	-0.0006	0.0026
Ot004545	0.0266	-0.0098	0.0125	-0.0011	0.0368	0.0465
Ot004559	-0.0086	-0.0072	-0.0001	-0.0131	-0.0087	-0.0102
Ot004562_Ots22q	-0.0093	-0.0117	-0.0079	-0.0089	-0.0079	-0.0016
Ot004570	-0.0057	0.0234	0.0216	-0.009	-0.0025	0.0077
Ot004571_Ots07p	0.0163	-0.0105	-0.0014	-0.0092	-0.0042	-0.0098
Ot004574_Ots33p	0.0202	-0.0097	0.0227	-0.0086	-0.0107	-0.0094
Ot004585	-0.0141	-0.0127	-0.0107	-0.0156	-0.0021	-0.0125
Ot004586	-0.0108	-0.0112	-0.0034	0.0025	-0.008	-0.007
Ot004589_Ots07q	-0.0054	-0.0059	0.0126	-0.0095	-0.0094	0.0022
Ot004600	0.0134	0.061	0.007	0.0957	0.0199	0.0249
Ot004607_Ots19q	0.0039	0.0381	0.0059	0.0035	0.0384	0.0643
Ot004608_Ots11q	0.0253	0.0201	-0.0128	-0.0067	-0.0113	-0.0132
Ot004618	-0.004	-0.002	-0.0083	0.0034	-0.005	-0.009
Ot004619_IOts24	0.0274	-0.0042	-0.0041	-0.0072	-0.0026	0.0084
Ot004621	-0.0099	-0.0072	0.0095	-0.0093	0.0152	0.0052
Ot004622_Ots12q	-0.0072	0.0278	-0.0091	-0.0086	-0.0079	0.0027
Ot004627	0	-0.0064	0.0118	-0.0057	-0.0082	-0.007
Ot004640_Ots31q	-0.0133	-0.0099	0.0005	0.0243	0.0213	0.0368
Ot004642_Ots06p	-0.0053	-0.0099	0.0046	0.0546	0.0502	0.0237
Ot004644	0.0076	0.0601	0.0396	0.0443	0.0125	0.039
Ot004653	0.0028	-0.0094	-0.0095	-0.0072	-0.0039	-0.0081
Ot004657_Ots04q	0.0262	0.0207	-0.0079	0.0367	0.0829	0.0964
Ot004664_Ots15c	-0.0223	-0.0135	-0.0173	-0.0187	-0.0018	-0.0158
Ot004665	-0.0052	-0.0103	-0.0066	-0.0092	0.0223	-0.0082
Ot004670	0.0016	0.0135	0.0076	-0.0083	-0.0076	-0.0087
Ot004672	0.0009	0.0188	-0.008	0.0301	-0.0014	0.0252
Ot004675	-0.0094	-0.0029	-0.0084	-0.0102	-0.0079	0.0228
Ot004680	0.0015	0.0009	0.0442	0.0224	0.0008	0.1068
Ot004693_Ots14q	-0.0125	-0.0092	0.0119	-0.0045	0.0086	-0.0066
Ot004695_Ots17q	0.0151	-0.0077	-0.0057	-0.0058	-0.0074	-0.0085
Ot004697	-0.0047	0.0323	0.0188	0.0261	-0.0116	0.0138
Ot004699	-0.0086	-0.0083	0.0055	-0.0088	0.0076	0.0272
Ot004701_Ots25q	-0.0076	0.0134	-0.0119	-0.0007	0.0007	-0.0185
Ot004706_Ots13q	-0.0067	-0.0086	-0.0086	-0.0085	-0.0069	0.0211
Ot004707	-0.0127	-0.0082	-0.0112	0.0008	-0.0073	0.0035
Ot004708	0.0231	-0.0095	-0.0055	0.0098	-0.0082	-0.0081
Ot004709	-0.0054	-0.0094	-0.0087	-0.0091	-0.0009	0.0449
Ot004712_Ots08c	-0.0095	-0.0126	-0.0104	-0.0087	-0.0115	-0.0067
Ot004714	0.0064	0.0002	0.0336	-0.014	-0.004	-0.0101
Ot004718_Ots06c	0.0162	-0.0165	-0.0036	0.0069	0.0114	0.0108
Ot004726	0.005	-0.0035	-0.0111	-0.0055	-0.0046	-0.0014
Ot004730	-0.0079	-0.0093	-0.0069	-0.0058	-0.0068	-0.0068
Ot004731_Ots26c	0.0192	-0.0106	-0.0117	0.0819	-0.0079	0.0563
Ot004732	-0.0006	-0.0099	-0.0101	-0.0129	0.0038	0.0291
Ot004734	-0.008	-0.0091	0.0167	-0.0175	0.0058	-0.0101
Ot004738	-0.01	-0.0051	-0.0043	-0.0013	-0.005	0.0113
Ot004739_Ots10q	-0.0069	-0.0083	-0.0065	-0.008	-0.0073	0.0027
Ot004746_Ots02p	-0.0086	0.0069	-0.0079	0.0144	-0.0085	0.0254
Ot004756	-0.0062	-0.0058	-0.0062	-0.0034	0.0027	0.0014
Ot004767	0.0171	-0.0054	-0.0113	-0.0119	-0.0123	-0.0066
Ot004770	0.0129	-0.0074	0.0065	0.0112	-0.0078	0.0047
Ot004784_Ots06q	-0.0012	0.0396	-0.005	0.0029	-0.011	0.0247
Ot004788_Ots13q	0.0007	-0.0065	-0.0105	-0.0104	-0.0027	0.0029
Ot004789	-0.0075	0.0003	0.0156	-0.002	0.038	-0.0064
Ot004790_Ots04p	0.0136	0.0066	-0.0108	-0.0094	-0.006	-0.011
Ot004792	0.0091	-0.0077	0.1505	0.0778	0.0561	0.1246
Ot004794_Ots26c	-0.0074	0.0013	-0.0105	-0.0121	-0.0064	0.0128
Ot004803_Ots12p	-0.0087	-0.0013	0.0197	-0.0091	0.0016	-0.0094
Ot004805	-0.011	-0.011	0.0129	-0.004	-0.0093	-0.0097
Ot004807	-0.0101	-0.0037	-0.0074	-0.0075	-0.0045	-0.0034
Ot004812_Ots21q	-0.009	-0.0121	-0.0001	-0.0167	-0.0031	-0.0016
Ot004836_Ots30q	-0.0096	0.0026	-0.0096	-0.0031	-0.003	-0.0057
Ot004838	0.031	0.0722	0.0102	0.0376	0.0204	-0.0109
Ot004840_Ots22q	0.0536	0.0159	-0.0021	0.0314	-0.0037	0.0006
Ot004843_Ots16p	-0.0087	0.0053	0.0068	0.0462	0.0135	0.013
Ot004852	-0.0111	-0.0118	0.0057	-0.0125	0.0013	-0.011
Ot004854_Ots02q	-0.0114	-0.0091	-0.0135	0.0538	0.0234	0.0496
Ot004860	-0.0122	-0.0092	-0.0108	-0.007	0.0023	-0.0144
Ot004872_Ots11q	-0.0153	0.0089	0.0892	0.0071	0.001	0.0095
Ot004878	0.0638	0.0185	-0.0101	0.0607	0.0079	0.0858
Ot004890	-0.0072	-0.0157	-0.0111	-0.0002	-0.0075	-0.0101
Ot004899	-0.0082	-0.0094	-0.0044	-0.0178	-0.0123	0.0422
Ot004912	-0.0103	0.0201	-0.0248	-0.0223	-0.0097	-0.0091
Ot004916_Ots07q	0.0237	0.0259	0.0093	0.0159	0.0361	0.0352
Ot004923	-0.0073	-0.0093	-0.0075	-0.0068	0.0001	-0.0069
Ot004924_Ots01q	-0.0033	0.0126	-0.0093	0.0148	0.0373	0.0194
Ot004926	-0.0075	-0.0088	-0.0082	0.0134	-0.0068	0.0185
Ot004927_Ots30q	-0.0081	-0.002	-0.0049	0.019	-0.0081	0.0019
Ot004941	-0.0088	-0.0073	0.0356	-0.0013	-0.0088	0.0149
Ot004945	0.0114	-0.0006	-0.0127	-0.0125	-0.0023	-0.0037
Ot004952_Ots03q	-0.0054	-0.0081	0.0246	-0.0101	-0.0019	0.0031
Ot004961	0.0168	-0.0056	0.009	-0.0096	-0.008	-0.009
Ot004964_Ots33p	0.0008	0.0498	-0.0034	0.0894	0.0266	0.1252
Ot004970_Ots08p	0.0034	-0.0062	-0.0074	0.0012	-0.004	0.0746
Ot004973	0.0063	-0.0071	-0.0007	0.0058	-0.0052	-0.0079
Ot004981_Ots09p	-0.0058	-0.0092	0.0286	-0.01	0.0053	-0.0081
Ot004983_Ots06c	-0.0025	-0.0079	0.0012	-0.0083	0.0056	-0.0078
Ot004984_Ots06q	-0.0039	-0.0099	0.0026	-0.0116	0.0246	0.0168
Ot004987	0.0083	-0.0117	0.014	-0.0072	-0.0066	0.0144
Ot004995_Ots14q	0.0555	-0.0061	-0.004	-0.0103	-0.0075	-0.0082
Ot005003_Ots04c	-0.0049	-0.0092	-0.0048	-0.0106	-0.0073	-0.0082
Ot005016	-0.0031	-0.0051	0.0173	0.0288	0.0021	0.0199
Ot005017	0.0109	-0.0008	0.0126	-0.0074	-0.006	0.0011
Ot005020	-0.0092	0.0508	0.0069	-0.0115	0.0004	-0.008
Ot005027_Ots10q	-0.0096	0.0241	-0.002	-0.0082	-0.0059	-0.0039
Ot005033	-0.0068	-0.0096	-0.0083	-0.0132	-0.0056	-0.0002
Ot005038	0.0117	0.0069	-0.0095	0.0381	0.0082	0.0496
Ot005040	-0.0065	-0.011	0.0098	0.0678	-0.0001	0.0192
Ot005060_Ots16q	0.0244	0.0049	0.0204	0.0126	-0.0006	0.0201
Ot005063_Ots16p	0.0361	-0.011	-0.0012	-0.0078	-0.0084	-0.0085
Ot005076	-0.0033	0.0028	0.0048	-0.0095	-0.006	-0.0027
Ot005084_Ots03q	-0.0125	-0.007	-0.0112	-0.0112	-0.0034	0.0149
Ot005086_Ots28q	0.1401	0.0241	-0.0134	0.1277	0.0282	-0.0075
Ot005107	-0.0001	-0.0023	-0.0084	0.0114	-0.0054	0.0337
Ot005108_Ots11q	-0.0099	0.0025	-0.0074	0.0279	0.0027	-0.0098
Ot005118	-0.012	0.0233	-0.0086	-0.0058	-0.0086	0.0185
Ot005134	-0.0207	-0.0151	-0.0158	0.0047	0.0122	0.0062
Ot005139_IOts05	0.0058	-0.0121	0.0014	-0.0085	-0.0086	-0.0018
Ot005145_IOts06	-0.0104	-0.0107	-0.0117	-0.0091	-0.0098	-0.0092
Ot005155_Ots03q	0.0227	0.0404	0.0048	0.031	0.014	-0.0079
Ot005160_Ots08q	0.0045	-0.0072	0.0027	-0.0115	0.0009	0.0192
Ot005163	-0.0098	0.0043	0.0032	0.0202	-0.009	0.0182
Ot005168_Ots26q	-0.0028	-0.0148	0.0008	-0.0128	-0.0097	-0.0089
Ot005171	-0.0086	-0.0107	-0.0047	0.0019	-0.0021	-0.0116
Ot005177	-0.0084	0.0044	-0.007	-0.0094	0.0013	-0.0105
Ot005184	-0.0104	0.0102	0.0046	0.0198	-0.0021	-0.0088
Ot005185_Ots12p	0.0056	0.0381	0.0988	0.0892	-0.0034	0.1779
Ot005204_Ots12p	0.0055	-0.0015	0.0268	0.0261	0.0169	-0.0082
Ot005209_Ots19q	-0.0072	-0.0086	-0.0051	-0.0038	-0.0083	0.0027
Ot005212_Ots10q	-0.01	-0.0137	-0.0019	-0.0124	0.0027	0.0206
Ot005216	-0.0022	-0.007	0.0062	0.0146	0.0397	0.0638
Ot005218	0.0279	0.0217	0.0409	0.0167	0.004	0.0003
Ot005219_IOts03	0.0013	-0.0109	0.016	-0.0005	0	-0.0087
Ot005221_Ots10p	0.0218	-0.0002	0.022	-0.0028	0.0447	0.0421
Ot005226	-0.0096	0.0011	-0.0064	0.01	-0.0084	0.0283
Ot005231_Ots07q	-0.0055	0.0043	-0.0098	-0.0019	-0.0091	-0.004
Ot005240_Ots27c	0.0156	0.0178	-0.0086	0.0528	0.0155	0.0053
Ot005248_Ots05q	-0.0001	-0.0112	-0.0094	-0.0116	-0.0035	-0.0105
Ot005255_IOts08	-0.0059	-0.0093	0.0005	-0.0069	0.0115	0.045
Ot005261_Ots06c	-0.0086	-0.0074	-0.0073	-0.0111	-0.0086	-0.007
Ot005266	-0.0038	-0.0076	-0.0032	-0.0021	-0.0082	-0.008
Ot005272	-0.0081	-0.0003	0.0154	0.0322	0.0096	-0.0015
Ot005276_Ots05q	-0.0202	-0.0216	-0.0189	0.0217	0.0437	0.0338
Ot005277_Ots29q	-0.0041	-0.0085	-0.0105	-0.0131	-0.0106	0.015
Ot005285	-0.006	-0.0078	-0.0077	-0.0016	-0.0023	0.0451
Ot005289	0.0024	0.0221	0.0983	-0.0051	0.0238	0.1071
Ot005291_Ots17q	-0.0016	-0.0048	-0.005	0.0198	0.0005	-0.005
Ot005293	-0.0015	0.0108	-0.0002	-0.0065	0.0095	-0.0112
Ot005296_IOts20	-0.0079	0.0015	-0.0135	-0.007	-0.0058	-0.0068
Ot005303_Ots26q	-0.012	-0.0098	-0.0089	-0.0099	-0.0082	-0.0114
Ot005337	0.0049	0.002	-0.0069	0.0514	0.0023	-0.0047
Ot005343	-0.0088	-0.0031	-0.008	-0.0013	-0.0054	-0.0068
Ot005347_Ots13c	-0.0146	-0.0079	-0.0095	-0.009	-0.0113	0.0191
Ot005350_Ots15c	0.0018	-0.0106	0.0177	-0.0125	-0.0099	0.019
Ot005360_Ots16p	-0.0107	-0.0043	-0.0044	-0.0058	0.0074	-0.0087
Ot005362_IOts01	-0.0115	0.0049	-0.0097	-0.0001	-0.005	-0.0094
Ot005364_Ots18q	0.0217	0.0114	0.0059	-0.0005	0.0379	-0.008
Ot005366_Ots20q	0.0441	-0.0091	-0.0078	-0.0033	0.0056	-0.0084
Ot005369	0.0187	-0.0027	-0.0058	-0.007	0.003	-0.0088
Ot005372_Ots26q	0.0166	0.0392	0.0379	0.0594	-0.0085	0.0095
Ot005382_Ots15q	0.0214	-0.0076	0.0144	-0.0108	0.0186	-0.0037
Ot005391_Ots01c	-0.0092	0.0186	-0.0069	0.0292	0.0095	0.0409
Ot005392_Ots04p	-0.0147	-0.0033	-0.0026	-0.0144	0.0018	-0.0099
Ot005393_Ots26q	0.0176	-0.011	-0.0072	-0.003	-0.0076	-0.0075
Ot005406_Ots02p	-0.0141	-0.0024	-0.0118	0.0324	-0.0107	-0.0049
Ot005409	-0.0113	0.0032	-0.004	-0.0128	-0.0009	-0.0019
Ot005411_Ots09q	-0.0081	-0.0103	0.008	-0.0079	0.0217	-0.0077
Ot005417	-0.0031	0.0043	-0.0107	-0.0135	-0.0092	-0.0048
Ot005425_Ots11c	-0.0073	-0.0055	0.0157	-0.0129	-0.0041	0.0033
Ot005426	-0.0142	0.0134	-0.0127	-0.0126	-0.0069	0.032
Ot005430_Ots09p	0.0306	0.0044	-0.0011	0.0118	0.0131	-0.0081
Ot005433	0.0088	-0.0026	0.0957	0.0432	0.0582	0.0227
Ot005450	-0.0068	0.0001	0.0116	-0.0108	-0.0027	-0.0081
Ot005451	-0.0066	-0.0066	-0.0138	0.0438	-0.0001	-0.0118
Ot005452	-0.0093	-0.0077	0.0029	-0.0059	-0.0056	-0.0095
Ot005453_Ots31q	0.0188	0.0115	0.0286	0.0342	-0.0018	0.01
Ot005456	0.0135	-0.0091	0.0028	-0.0071	0.0008	-0.0001
Ot005457_Ots01q	-0.0081	-0.0111	-0.0122	0.0142	0.0006	-0.0141
Ot005463_Ots07q	-0.0049	-0.006	-0.0058	0.015	0.0055	-0.0093
Ot005480	0.0054	-0.0089	-0.0053	0.0196	0.0183	0.0354
Ot005506_Ots25c	-0.0007	-0.0103	0.0008	0.0246	-0.0085	-0.0068
Ot005519	-0.009	-0.0084	-0.0012	0.0316	-0.0078	-0.0078
Ot005537_Ots29q	-0.01	-0.0071	-0.0081	-0.0065	-0.0082	-0.0095
Ot005538_Ots03q	-0.0072	-0.0103	-0.0105	0.0146	-0.0048	-0.0109
Ot005547	-0.0147	0.0633	-0.011	-0.0057	-0.0141	0.0056
Ot005548_Ots16c	-0.0047	-0.0049	-0.0056	-0.0085	-0.0063	-0.0071
Ot005558	-0.0064	0.0235	0.0445	0.0329	0.053	0.036
Ot005569_Ots01p	-0.0052	-0.0096	0.001	-0.0104	0.0033	0.0003
Ot005576	0.0233	-0.0009	-0.0112	-0.0106	-0.008	-0.0028
Ot005582	-0.0161	-0.0108	-0.0166	-0.0156	-0.0093	0.0183
Ot005588_Ots13p	-0.0096	-0.0056	-0.0035	-0.0059	-0.0088	-0.0103
Ot005594	-0.0045	-0.0107	-0.0045	-0.0133	-0.0111	-0.017
Ot005595	0.0144	0.033	-0.0068	0.0306	-0.0111	0.0353
Ot005596	0.0242	-0.0051	-0.01	-0.012	0.0317	0.0019
Ot005599_Ots07c	0.0053	0.022	0.0402	0.0296	0.0146	0.0597
Ot005603_Ots05q	-0.0056	-0.005	0.0025	-0.0001	0.0211	0.0088
Ot005610_Ots01q	-0.0096	0.054	-0.0087	-0.0014	-0.0092	0.0048
Ot005623_Ots10p	-0.002	-0.005	0.0008	0.0024	-0.0075	-0.0078
Ot005625_Ots01p	-0.005	-0.0116	-0.0054	-0.0089	-0.0094	0.0001
Ot005630_Ots14q	-0.0024	0.0091	-0.0068	0.0029	-0.0083	-0.0104
Ot005631_Ots01p	-0.0096	-0.0064	-0.0099	-0.0021	-0.0088	-0.0094
Ot005634_Ots34q	-0.005	0.0023	-0.01	-0.0046	-0.0039	0.0118
Ot005652_Ots06p	-0.0018	-0.0076	0.0462	0.0149	0.0084	0.0423
Ot005662_Ots06c	0.0052	0.0126	0.0012	0.001	-0.0077	-0.005
Ot005672	0.0012	-0.0098	-0.0094	-0.0095	-0.0086	0.001
Ot005675	-0.0035	-0.0092	-0.009	0.0494	-0.005	0.0028
Ot005677_Ots03c	-0.0127	-0.01	-0.004	-0.0068	-0.0094	-0.0088
Ot005679	-0.0081	-0.0095	-0.0096	0.0022	-0.0057	-0.0013
Ot005681_Ots12q	0.0221	-0.0089	-0.0033	-0.0044	0.0127	-0.0112
Ot005690_IOts19	0.0128	-0.0085	-0.006	-0.0013	-0.007	-0.008
Ot005696_Ots06p	-0.0112	0.0006	0.0009	-0.0107	-0.006	-0.0092
Ot005710_Ots25c	-0.0098	-0.0051	0.0047	-0.0046	-0.0115	0.0046
Ot005717_Ots20q	0.0242	0.0001	-0.0084	-0.0073	-0.0103	-0.0007
Ot005726	-0.0012	-0.0096	-0.0089	0.0199	-0.0022	0.0117
Ot005727	-0.0043	-0.0007	0.0507	0.0276	0.0555	0.0072
Ot005730_Ots20q	0.0036	-0.0077	0.044	-0.0028	0.0095	-0.0061
Ot005731	-0.009	-0.0093	0.0164	-0.0134	-0.0058	0.004
Ot005732_Ots28c	-0.0096	0.0038	-0.0006	-0.0023	0.0051	0.0371
Ot005737_Ots18q	-0.0013	-0.0092	-0.0083	0.0058	-0.008	0.0097
Ot005744_Ots27q	-0.0048	-0.0122	-0.0105	-0.0123	-0.0038	-0.0063
Ot005750	-0.005	-0.0011	0.0719	0.0207	0.0503	0.0966
Ot005758_Ots22q	-0.0104	-0.0052	-0.0045	-0.013	0.0043	-0.0012
Ot005760	0.006	0.0295	-0.0154	0.0656	-0.0039	0.0249
Ot005764_Ots08p	0.013	0.0056	-0.0087	0.0295	-0.0064	0.0105
Ot005790	-0.0074	0.0015	0.0368	-0.0011	-0.0068	0.0276
Ot005792	-0.0027	0	0.0152	0.0036	0.0619	0.0844
Ot005799	0.0004	-0.0083	-0.0055	0.012	-0.0005	0.0146
Ot005803	-0.0133	-0.0042	-0.0094	0.0049	-0.006	0.0297
Ot005830	0.0134	0.0047	-0.009	-0.0063	-0.0076	-0.005
Ot005832_Ots16p	-0.0046	-0.0036	-0.0027	0.0124	-0.0099	-0.0004
Ot005836_IOts22	0.0057	0.041	-0.0036	-0.0034	0.0223	-0.0043
Ot005846_Ots09p	-0.0046	-0.0014	-0.0086	-0.0004	-0.0039	0.0314
Ot005861_Ots16q	-0.0089	0.0003	0.0132	0	-0.0096	-0.0065
Ot005867	0.0446	-0.0097	-0.0126	-0.011	-0.009	-0.0087
Ot005868	0.002	-0.01	-0.0062	-0.0129	0.0022	-0.0154
Ot005876_Ots14q	-0.0105	-0.0079	-0.0102	-0.0005	-0.0095	0.0127
Ot005879_Ots15p	0.0128	-0.0095	-0.0113	-0.003	0.0021	-0.0086
Ot005881_Ots08p	-0.0114	0.0092	-0.0109	-0.0136	-0.0096	-0.0103
Ot005884_IOts27	-0.0021	-0.0091	-0.0119	0.0027	0.0444	-0.0072
Ot005890_Ots31q	-0.0048	-0.0105	-0.0091	-0.0056	-0.0067	0.057
Ot005891	0.023	-0.007	-0.0119	-0.0095	0.0156	0.0053
Ot005893_Ots18q	-0.0002	-0.0046	-0.0015	0.0032	-0.0062	0.0014
Ot005894	0.0009	-0.0046	0.0065	-0.0092	-0.0025	-0.0088
Ot005908_Ots20c	0.0005	-0.0079	-0.0079	-0.0048	-0.0087	-0.009
Ot005910_Ots29q	0.0177	-0.0104	-0.0063	-0.0083	-0.0078	0.043
Ot005911_IOts19	-0.0067	-0.003	0.0047	-0.0057	-0.0053	0.0078
Ot005913	-0.0045	-0.0055	-0.0093	-0.01	-0.008	0.0192
Ot005914	0.0025	0.0255	-0.0066	0.0583	-0.0063	0.0066
Ot005920_Ots20q	-0.0044	0.0093	0.0101	-0.01	-0.0159	-0.0172
Ot005921_Ots05q	0.0225	0.0093	0.0158	-0.0089	-0.0008	0.0034
Ot005925	0.0107	0.0018	0.0163	-0.0028	0.0065	0.0055
Ot005930_Ots11q	-0.0115	0.0069	0.0332	0.0065	0.0114	0.0023
Ot005934_Ots29c	0.0022	0.0192	0.0109	0.0155	-0.0017	0.0065
Ot005937_Ots13p	-0.0121	-0.0003	-0.0036	0.0189	-0.0095	0.0003
Ot005943_Ots20q	0.0049	-0.0089	-0.008	-0.0042	-0.0093	-0.0129
Ot005947	-0.0085	-0.005	-0.0012	0.0249	0.0301	0.0236
Ot005948	-0.0036	-0.0011	0.0179	-0.0109	-0.0106	-0.005
Ot005953	0.0003	-0.0012	0.0313	-0.0017	-0.0001	-0.0009
Ot005956	-0.0027	0.0039	-0.0011	-0.0015	-0.0064	-0.0078
Ot005961	-0.0092	0.0232	-0.0093	0.0073	0.0073	0.0095
Ot005964_Ots24c	0.0283	0	-0.0092	0.055	-0.0057	-0.0079
Ot005977	0.0232	0.0237	0.033	-0.0039	0.0328	-0.0013
Ot005979	-0.0011	-0.0005	-0.0093	-0.0061	-0.008	0.0319
Ot005984_Ots02p	-0.0035	0.0039	-0.0108	0.0335	0.0095	0.0494
Ot005985	-0.0039	0.0135	-0.0064	-0.0088	-0.007	-0.0078
Ot005986	-0.0003	-0.0102	-0.0087	-0.0034	-0.0097	-0.0127
Ot005990_Ots33q	-0.001	-0.0073	0.0236	-0.0045	0.0148	0.011
Ot005993_Ots10q	0.0597	-0.0062	-0.0047	-0.0056	0.0095	0.0515
Ot005996	-0.01	-0.011	-0.011	0.0094	-0.0099	0.0241
Ot006000_Ots19q	0.0261	-0.0004	-0.0095	-0.0055	-0.012	0.0282
Ot006010_Ots06q	-0.0083	-0.0112	-0.008	-0.0091	-0.0084	-0.0042
Ot006016	0.0079	-0.009	0.0362	-0.0024	0.0494	0.0091
Ot006021	-0.0079	-0.0121	-0.0093	0.0047	-0.0042	0.0056
Ot006032_Ots10c	-0.0088	-0.011	-0.0066	-0.0095	-0.0074	0.0175
Ot006044	-0.0072	-0.0002	0.0085	0.0194	0.0116	-0.01
Ot006046	0.0087	-0.0011	0.0168	0.0008	0.0079	-0.0117
Ot006055	-0.0118	0.0128	-0.0075	0.0128	-0.0108	-0.012
Ot006065	-0.0123	0.0464	0.0074	0.0156	-0.0031	-0.0105
Ot006067	0.0025	-0.0077	-0.0059	0.0009	-0.0059	0.0041
Ot006076_Ots21q	-0.0089	0.0083	0.0153	-0.0098	0.0037	-0.0097
Ot006081	0.0017	0.0069	-0.0059	0.0158	-0.0077	-0.0025
Ot006093	-0.0088	0.0531	-0.0013	0.0288	-0.0103	0.0435
Ot006094	-0.0081	-0.0093	-0.0093	-0.0001	-0.0067	-0.0076
Ot006096_Ots16p	0.0035	-0.0112	-0.0056	-0.0119	-0.0062	-0.0038
Ot006098_Ots01p	-0.009	-0.0048	0.0003	-0.0078	-0.0077	-0.0095
Ot006105_Ots29q	0.0018	-0.0122	-0.0085	-0.0122	-0.0015	-0.0102
Ot006115_Ots32q	0.004	-0.0096	0.0181	-0.011	-0.0106	0.0105
Ot006122_Ots29q	-0.0076	0.019	-0.0086	-0.0067	-0.0077	0.0085
Ot006123	-0.0069	-0.008	-0.0092	0.0128	-0.0077	-0.0043
Ot006127	0.0023	0.0119	0.0071	0.0345	0.0051	0.0409
Ot006128	-0.0004	-0.0138	0.019	-0.005	0.0519	-0.0116
Ot006129	0.0156	0.0025	0.1158	0.0117	0.0679	0.0854
Ot006131	-0.008	0.0096	0.0211	0.007	-0.0085	-0.0058
Ot006132_Ots26c	0.0019	0.0468	-0.0088	0.0654	-0.0069	0.0525
Ot006136_Ots30q	0.0012	0.0062	-0.0105	-0.0101	-0.0128	-0.0138
Ot006140_Ots25c	0.0036	-0.0112	-0.0018	-0.0101	-0.009	0.0095
Ot006143_Ots07q	0.0131	0.0135	-0.01	0.0547	0.0349	0.0607
Ot006146_Ots31q	0.0232	0.0079	0.0107	-0.009	0.0291	-0.0015
Ot006180_Ots09q	0.0068	-0.0095	-0.0093	-0.0087	-0.0051	-0.0058
Ot006181	-0.0075	0.0029	-0.0074	0.0014	-0.0061	-0.0068
Ot006187_Ots19c	0.0097	0.0262	-0.0095	0.0169	0.018	0.0275
Ot006193	0.0501	-0.0006	0.0087	0.0195	-0.0039	-0.004
Ot006197_Ots07q	-0.0106	-0.0109	-0.0112	-0.0099	-0.0065	0.0348
Ot006205	0.0742	0.0084	0.03	0.008	0.0024	0.0135
Ot006219	-0.0029	-0.0099	-0.0108	0.0173	-0.0064	0.0073
Ot006222_Ots18q	-0.0182	-0.0206	-0.0249	-0.0222	-0.0048	-0.0087
Ot006223_Ots05q	-0.0088	-0.0091	-0.0077	-0.0044	-0.005	-0.0101
Ot006228_Ots11q	0.0072	-0.012	0.009	-0.0077	-0.0091	0.0015
Ot006231_Ots25c	-0.0051	-0.0094	0.0018	0.0028	0.0063	0
Ot006233_Ots06p	-0.0058	-0.0057	-0.011	-0.0008	-0.0112	0.0451
Ot006235_Ots05p	-0.0081	-0.002	-0.0084	-0.0091	0.0019	0.0008
Ot006238	-0.0028	0.0053	0.0222	-0.0068	-0.0093	-0.0037
Ot006241_Ots01q	-0.009	-0.0056	0.0012	-0.01	-0.0074	-0.0106
Ot006251	-0.0049	-0.0095	-0.0104	-0.012	-0.0088	-0.0044
Ot006258_Ots02c	0.0004	-0.0081	-0.0085	-0.01	0.0019	-0.0092
Ot006260	-0.0005	0.0376	-0.0109	-0.0048	-0.0086	-0.0109
Ot006261	0.0012	-0.0099	0.0184	-0.0036	0.015	-0.006
Ot006263_Ots01p	-0.0082	-0.0088	0.0024	-0.0113	-0.0098	0.0125
Ot006271	0.0039	-0.0082	0.0068	0.0145	0.0009	0.0034
Ot006278	-0.0026	-0.0032	0.0387	0.0146	-0.0084	-0.0049
Ot006280	0.037	-0.0121	-0.0067	-0.0062	0.0081	0.0759
Ot006281	0.0004	0.0037	-0.0072	0.0044	0.0022	0.0164
Ot006290_Ots33c	0.0276	-0.0063	0.0135	-0.004	-0.0081	-0.0092
Ot006294_Ots07p	-0.0089	-0.004	-0.0068	-0.0019	-0.0092	-0.0042
Ot006297_Ots05p	-0.0004	-0.0004	-0.009	0.0011	-0.0101	-0.0003
Ot006311_Ots29c	0.0071	-0.0059	-0.0063	-0.0094	-0.0075	0.0455
Ot006317_Ots26q	-0.0029	-0.0106	-0.0007	0.0167	0.0382	-0.0109
Ot006320_Ots05p	-0.0119	0.009	0.0535	-0.0117	0.0126	-0.0098
Ot006321	-0.0021	-0.0008	0.0767	0.0031	0.016	0.0237
Ot006322_Ots18q	-0.0063	0.0101	-0.0089	-0.0118	-0.0031	0.0084
Ot006327_Ots06p	0.035	-0.0114	-0.0114	-0.0083	-0.0092	-0.0042
Ot006331_Ots16q	0	-0.0103	-0.004	-0.0101	-0.0067	-0.0093
Ot006333	-0.0087	-0.0013	-0.0068	0.0122	-0.0066	-0.0087
Ot006341_Ots32q	-0.0109	-0.0094	-0.0108	-0.0092	-0.0088	-0.0091
Ot006342	0.0103	-0.0024	-0.0061	-0.0021	-0.0071	-0.0114
Ot006343_Ots02p	-0.0124	-0.0115	-0.0123	0.0198	-0.0089	-0.0134
Ot006345	0.0154	0.0236	-0.01	0.0817	-0.0088	0.012
Ot006346	-0.011	-0.011	0.0087	-0.0111	-0.009	-0.0004
Ot006352	-0.0023	-0.0098	0.015	-0.0109	0.0111	-0.0095
Ot006371_Ots10q	0.026	-0.009	-0.0044	-0.0086	-0.0079	0.041
Ot006373_Ots31q	0.0652	-0.0002	-0.0176	-0.0208	-0.0174	-0.0237
Ot006379_Ots10q	0.0047	0.0722	-0.0101	-0.0059	-0.0091	0.0013
Ot006383_Ots26c	-0.0079	-0.0041	-0.0095	-0.0043	-0.0074	0.0221
Ot006384_Ots01p	-0.0053	0.009	0.0167	0.0139	-0.0089	-0.0061
Ot006389_Ots05q	-0.0094	-0.0166	0.0239	0.0239	-0.0128	0.1237
Ot006390	-0.0089	0.0658	0.0329	0.0109	0.0003	0.0522
Ot006397	-0.0045	0.0022	-0.009	0.0057	-0.01	-0.0039
Ot006410_Ots01q	-0.0003	-0.0064	0.0125	-0.0048	0.0082	-0.004
Ot006412	-0.0014	-0.0098	0.0114	-0.0057	0.0007	-0.0087
Ot006414_Ots02p	-0.0077	-0.0083	-0.0068	-0.0045	-0.0026	-0.0106
Ot006415_IOts12	-0.0031	-0.0078	-0.0114	-0.0095	-0.0075	-0.0022
Ot006430_Ots05p	-0.0133	-0.0127	-0.0116	-0.0037	-0.013	-0.0114
Ot006437_Ots01p	-0.0017	0.0023	-0.0059	0.0074	0	-0.0065
Ot006441	-0.0092	0.0178	-0.008	0.0145	0.001	0.0189
Ot006449_Ots02p	0.0013	-0.0085	0.035	-0.0079	0.0016	-0.0023
Ot006450	-0.0026	-0.0045	-0.0077	0.0021	-0.0046	-0.0004
Ot006454	0.0194	-0.0104	-0.0104	-0.008	-0.0124	-0.0072
Ot006460	0.062	0.0112	0.0003	0.0458	0.0133	0.0771
Ot006464	0.0165	0.0069	-0.0051	0.0187	0.0327	-0.0042
Ot006465_Ots19q	-0.0122	-0.004	-0.0027	-0.0048	-0.0104	0.0102
Ot006474_Ots34q	0.0038	-0.0104	-0.0091	0.0153	0.0462	0.0722
Ot006480	0.0107	-0.0109	-0.0018	-0.0117	0.021	0.0357
Ot006492	0.0164	-0.0097	-0.0008	-0.0027	-0.0028	-0.0052
Ot006494_Ots15p	0.0307	-0.0086	-0.0134	0.007	-0.0047	-0.0107
Ot006500_IOts17	-0.005	0.0041	-0.0061	-0.0101	-0.0001	0.0112
Ot006503	-0.0093	-0.0089	-0.007	0.022	0.0174	0.0051
Ot006505	-0.006	-0.0091	-0.0089	-0.0088	0.0056	0.0366
Ot006516	-0.0081	-0.0091	-0.0042	-0.0049	-0.0055	-0.0085
Ot006517	0.0452	0.0006	-0.0027	0.0136	0.0021	0.0054
Ot006520	-0.0117	-0.004	0.0082	-0.0111	-0.0064	-0.0093
Ot006537	0.0195	-0.0037	-0.0084	-0.0095	-0.0057	0.0219
Ot006545_Ots28q	-0.0123	-0.0037	0.0478	-0.0119	-0.0118	0.0127
Ot006549_Ots17q	-0.0078	-0.0081	0.0091	0	-0.0059	0.0468
Ot006551	-0.0001	0.0063	0.0101	-0.0072	0.0022	-0.0082
Ot006564_IOts25	-0.0019	0.0068	0.026	0.0277	0.017	0.005
Ot006571	0.0198	-0.0078	-0.0096	0.0168	0.0288	0.0079
Ot006575_Ots19p	-0.0108	0.0182	-0.0106	-0.0128	0.0029	-0.0112
Ot006576_Ots13q	0.0231	-0.0144	0.0145	-0.0093	0.0193	-0.0071
Ot006587_Ots28q	-0.0079	-0.0078	0.0151	-0.0113	-0.0082	-0.0116
Ot006614	0.0567	0.0553	0.0366	0.0573	0.0302	0.0122
Ot006629	-0.0028	0.0135	-0.0047	-0.0097	-0.0111	0.0143
Ot006634	-0.0091	0.0027	0.1712	0.0248	0.2366	0.0783
Ot006638	-0.0084	-0.0114	0.0011	-0.0036	-0.0085	0.0024
Ot006639	-0.0084	-0.0119	0.0023	-0.0144	0.0154	-0.0024
Ot006647_Ots07p	0.0145	0.022	-0.0058	-0.0006	0.0093	0.0667
Ot006650	0.0025	-0.0093	-0.0031	0.0157	-0.0089	0.001
Ot006655_Ots09q	-0.0051	0.0725	0.0127	0.1163	0.0481	0.1229
Ot006660_Ots07q	0.0023	-0.0078	-0.0041	-0.0064	-0.0027	-0.0078
Ot006672_Ots05p	-0.0173	-0.0141	-0.0173	-0.0223	-0.0184	0.0169
Ot006676	-0.0134	0.012	-0.0102	-0.0053	0.003	-0.0114
Ot006687_Ots14p	0.0164	0.0196	-0.0087	0.0138	-0.006	0.0042
Ot006688_Ots08q	-0.0041	-0.0078	0.0151	-0.0048	-0.0029	-0.0099
Ot006689_Ots03q	-0.0104	-0.0062	-0.0087	-0.0087	-0.0104	-0.0113
Ot006696	0.0017	0.0296	0.0274	0.0355	0.002	-0.0081
Ot006700_Ots04p	-0.0045	-0.0073	0.0021	-0.0122	0.0199	-0.0118
Ot006704	-0.0114	-0.0014	-0.0074	-0.0085	-0.0075	-0.0074
Ot006706_Ots09p	-0.0125	-0.0088	0.0026	-0.0136	-0.0016	0.0292
Ot006708_Ots28q	-0.0044	-0.0081	-0.0096	-0.0055	0.0097	0.0162
Ot006712	0.0316	0.0069	0.0345	-0.0002	-0.0062	-0.007
Ot006713	-0.0119	-0.0144	-0.0076	-0.0012	-0.0038	0.0499
Ot006714_Ots24q	-0.0116	-0.0083	0.0175	-0.0114	-0.0056	0.0043
Ot006724_Ots12p	0.0293	-0.0085	0.0047	0.0191	0.0282	0.0323
Ot006734_Ots16q	-0.0099	-0.0021	-0.0099	-0.0065	-0.0135	-0.012
Ot006741	-0.009	-0.0086	-0.0087	0.0606	0.0043	0.0161
Ot006749	-0.0077	0.025	-0.0093	-0.0103	0.0177	-0.0041
Ot006752	-0.0076	0.0182	-0.0147	0.0091	0.0141	-0.0079
Ot006753	-0.0141	-0.013	-0.0165	-0.0073	-0.0008	-0.0085
Ot006759	0.0067	-0.0106	-0.0159	0.004	0.0223	0.0491
Ot006769_Ots09p	-0.0086	-0.0082	-0.0072	-0.0099	0.001	-0.0093
Ot006773	-0.0106	-0.0012	-0.0023	-0.0107	-0.0085	-0.0004
Ot006778	-0.0062	0.0277	-0.0034	-0.0054	-0.0049	0.0306
Ot006789_Ots28q	0.0106	0.0055	0.0083	-0.0065	-0.0104	0.0324
Ot006800_Ots25q	0.0257	-0.0075	0.0075	-0.011	0.0025	-0.007
Ot006811_Ots26q	0.0114	-0.0097	0.0039	-0.0082	-0.0056	0.0188
Ot006817_Ots01q	-0.0081	0.0308	-0.0148	-0.0105	-0.0062	0.0352
Ot006819	-0.0027	-0.0104	-0.0107	-0.0077	0.0012	-0.0087
Ot006820	0.0326	0.0103	0.0109	-0.0105	0.0093	0.0133
Ot006822	-0.0071	-0.0077	-0.0058	-0.0063	-0.0038	0.0285
Ot006829_Ots20q	0.0562	0.0019	-0.0063	-0.0003	-0.01	-0.0043
Ot006843_Ots08q	-0.0069	-0.0076	-0.0076	-0.0034	-0.0078	0.0113
Ot006850	-0.0041	-0.0078	-0.0133	-0.0013	-0.0104	0.0034
Ot006858_Ots07p	-0.0079	-0.0019	-0.0092	-0.0061	0.0423	-0.0079
Ot006868	0.0062	0.0138	-0.0097	-0.0139	-0.011	0.0262
Ot006870	-0.0082	0.0123	-0.0099	-0.0035	-0.0028	0.0027
Ot006874	0.0123	-0.0055	-0.0078	0.0039	-0.0002	-0.0079
Ot006877_Ots25q	-0.0154	-0.0091	0.0081	-0.0116	-0.0108	0.0155
Ot006882	-0.0046	0	-0.003	-0.0052	-0.0036	0.0113
Ot006883	-0.0088	-0.0107	-0.0068	0.0022	-0.0073	-0.009
Ot006884_IOts14	-0.0075	0.0027	-0.01	-0.005	-0.0039	0.0004
Ot006889	-0.0084	-0.013	-0.0026	-0.0005	-0.0048	-0.0056
Ot006900_Ots05p	0.0151	0.0124	0.0088	0.0035	0.0223	0.0732
Ot006906_Ots03q	-0.0118	-0.0116	-0.0004	-0.0113	0.0092	0.0095
Ot006917_Ots12p	-0.0129	-0.0051	0.0154	-0.0066	-0.0056	-0.0137
Ot006927	0.0057	0.0031	-0.0096	-0.0065	-0.0036	0.0667
Ot006938_IOts19	-0.0108	-0.0132	-0.0013	-0.0053	-0.0079	0.0148
Ot006944_Ots15c	0.0058	-0.0073	0.003	-0.0032	-0.0088	-0.0097
Ot006945	-0.0034	0.016	0.0034	-0.0065	-0.0023	0.0034
Ot006947	-0.0005	0.0098	-0.004	-0.001	-0.008	-0.0017
Ot006954_Ots33q	-0.0128	-0.0101	-0.0163	0.0063	-0.0138	0.067
Ot006967_Ots32q	-0.0084	-0.0084	0.0205	0.0052	-0.0098	0.029
Ot006977_Ots25q	-0.012	0.0034	-0.0136	-0.0135	-0.0095	-0.0095
Ot006980_IOts30	-0.0015	0.0132	0.0553	0.0094	0.0043	0.0821
Ot006983	0.004	-0.0076	-0.0048	-0.0104	-0.0117	-0.0096
Ot006984_Ots02p	0.0225	0.012	-0.0098	-0.0077	0.002	0.0013
Ot007000	-0.0019	0.0045	-0.014	-0.007	-0.0158	-0.016
Ot007003	0.0019	0.0019	-0.0006	0.0003	-0.0053	-0.0113
Ot007007_Ots19q	0.0152	0.0041	0.0024	-0.0146	0.038	-0.0041
Ot007009	-0.0087	-0.0073	0.0147	-0.0115	0.0011	-0.0045
Ot007013_Ots04c	-0.0017	-0.0094	-0.009	-0.0101	-0.0058	-0.007
Ot007023	-0.008	-0.0091	-0.0102	-0.0109	-0.0089	-0.0047
Ot007030_Ots03p	-0.0085	-0.0008	-0.0075	-0.0057	-0.009	0.0437
Ot007035	0.0319	-0.0044	0.0149	-0.0043	0.0045	-0.0064
Ot007041	-0.0099	-0.0082	-0.0017	0.0065	-0.0077	0.0138
Ot007048_Ots19q	-0.008	-0.0008	-0.0082	-0.0078	-0.0087	-0.0073
Ot007063	-0.0098	0.041	-0.0002	-0.001	-0.0075	-0.0052
Ot007068	-0.0016	-0.0057	-0.0124	-0.0132	-0.0071	0.0325
Ot007080_Ots14c	0.0172	-0.0018	-0.0102	-0.0103	-0.0089	-0.01
Ot007089	-0.0005	-0.0038	0.044	0.0519	0.0764	0.0272
Ot007095	-0.0133	-0.0131	-0.0006	-0.0108	0	0.0071
Ot007100_Ots13q	-0.0077	-0.0104	-0.0097	-0.0006	-0.0086	-0.0101
Ot007105_IOts30	0.0051	-0.0112	-0.0046	-0.0048	-0.0059	-0.0112
Ot007106	-0.0064	-0.0127	0.0116	-0.0073	-0.0097	-0.0026
Ot007117_IOts04	-0.0063	-0.009	0.0094	-0.0087	0.0014	0.0025
Ot007119_Ots02p	-0.0053	0.0119	-0.0089	-0.0052	-0.009	0.0339
Ot007120_Ots33q	0.0128	0.0134	-0.0027	0.0021	-0.0091	0.0167
Ot007121_Ots05q	-0.0084	0.0738	-0.0026	-0.0108	0.0371	0.0139
Ot007123	-0.0119	-0.0175	-0.0144	-0.0196	-0.0161	0.0025
Ot007134_Ots10c	-0.002	-0.0065	-0.0103	-0.004	-0.0068	-0.0028
Ot007141_Ots13p	-0.0093	0.0273	-0.0106	0.0012	-0.0039	-0.0031
Ot007149	0.0007	-0.0102	-0.0087	-0.007	-0.0023	0.0511
Ot007152	-0.0096	0.0011	0.0049	0.0042	-0.0001	0.0352
Ot007153_Ots01q	-0.0084	-0.0083	-0.0092	-0.0083	-0.0008	-0.0074
Ot007155_Ots24c	-0.0031	-0.0092	-0.0103	0.0085	-0.0067	-0.0112
Ot007157_Ots15q	0.0064	-0.0125	-0.0047	0.0006	0.0217	0.0314
Ot007158	0.007	-0.0085	-0.0035	-0.0099	-0.0011	-0.0091
Ot007163	-0.0075	-0.0036	0.0504	0.0004	-0.0095	-0.0031
Ot007164_Ots03p	-0.0073	-0.0067	-0.0063	0.001	-0.005	0.0863
Ot007166_Ots12p	0.0279	0.0043	-0.0125	0	-0.0078	-0.0054
Ot007168_IOts26	-0.0002	0.0015	0	0.003	-0.0018	0.0783
Ot007180	0	-0.0112	0.0112	0.0045	0.0001	0.0128
Ot007181_Ots07p	-0.0061	-0.0094	-0.0036	-0.0075	0.021	-0.0065
Ot007185_Ots19q	-0.0104	-0.0036	-0.0019	-0.0023	0.0349	0.0027
Ot007186_Ots16q	-0.0128	-0.0032	-0.0115	0.0035	-0.0093	-0.0131
Ot007187_Ots15p	-0.0091	0.0577	0.0011	0.0586	0.0052	0.0392
Ot007196_Ots03p	-0.0038	-0.0069	-0.0067	0.0045	-0.004	0.012
Ot007203	-0.0036	-0.0051	0.0103	-0.0035	-0.0043	-0.0069
Ot007210	-0.0029	-0.0033	0.12	0.007	0.0471	0.0096
Ot007221_Ots02p	-0.0063	0.0091	-0.0079	-0.0076	-0.0075	-0.0015
Ot007224	0.0039	0.0108	0.0227	0.0255	0.0045	-0.0139
Ot007226_Ots06q	-0.0119	0.0011	-0.0132	0.0179	-0.0077	0.0066
Ot007227	0.0114	-0.0011	0.0175	0.022	-0.0087	0.0536
Ot007228_Ots02c	-0.01	0.0009	-0.0102	-0.0078	-0.0048	0.0009
Ot007240	-0.0007	-0.0018	-0.0109	0.0018	-0.0113	-0.0032
Ot007243	0.06	0.0283	0.0022	0.0578	-0.0028	0.0354
Ot007251_Ots12q	-0.011	0.0163	-0.0063	0.0028	-0.0102	0.0157
Ot007254_Ots06q	0.01	-0.0112	-0.0141	0.0218	-0.0042	0.0006
Ot007257	0.006	-0.0004	-0.0091	0.0144	-0.008	-0.0068
Ot007262_Ots08c	-0.0111	-0.0091	0.0069	-0.0103	-0.0093	-0.0003
Ot007263	-0.0069	-0.0088	-0.0111	-0.0111	-0.0093	-0.0002
Ot007267_Ots13p	0.0023	0.0067	0.0138	0.0631	-0.0088	0.0063
Ot007273	0.0196	0.0082	-0.0088	-0.0012	-0.0052	0.0019
Ot007278_IOts21	-0.0065	-0.0053	0.009	0.0555	-0.0089	0.0225
Ot007292	-0.0084	-0.0091	-0.009	-0.0016	0.0042	-0.01
Ot007295	-0.0079	-0.0078	-0.0015	0.0197	0.0042	0.0053
Ot007314_Ots09p	0.0089	-0.011	0.0239	-0.0108	-0.0021	0.0087
Ot007315	-0.0079	0.0016	0.0007	-0.0075	-0.008	-0.0059
Ot007318	-0.0046	0.0169	0.0395	0.0077	0.0077	0.0184
Ot007321_Ots14q	0.0228	0.0483	0.0516	0.0464	-0.002	0.0925
Ot007325_Ots09q	-0.0064	-0.0083	-0.0059	0.0026	-0.0078	0.0155
Ot007334_Ots09c	0.0005	0.0059	0.0066	0.0396	0.0059	0.0317
Ot007350	-0.0071	-0.0087	0.0057	0.0105	-0.008	-0.0038
Ot007355_Ots11q	-0.0052	-0.0024	-0.0086	-0.002	-0.0072	0.0126
Ot007359	-0.009	0.0116	-0.0063	-0.005	0.046	-0.0032
Ot007363	-0.007	-0.0013	-0.003	0.0054	0.0038	0.0205
Ot007364	0.0207	-0.0108	0.0248	-0.0112	-0.0031	-0.0129
Ot007368	0.0072	0.0201	0.0071	-0.0118	0.0347	-0.0121
Ot007371	-0.0075	-0.0028	0.0005	-0.0103	-0.008	-0.0047
Ot007376	-0.0044	0.0111	-0.0072	-0.0093	0.0027	-0.0079
Ot007377_Ots08q	0.0014	-0.0088	-0.0057	0.0058	-0.007	-0.0084
Ot007379	-0.0109	-0.0125	-0.0092	0.0339	-0.0089	-0.0112
Ot007380	-0.0109	-0.003	-0.0023	-0.0115	-0.0062	0.0052
Ot007387_Ots28q	-0.0135	-0.0128	-0.0002	-0.014	-0.0104	-0.014
Ot007389	0.0065	0.0058	-0.0078	0.0236	0.0119	0.0187
Ot007399	-0.0084	-0.0007	-0.0021	0.0474	0.0255	0.0258
Ot007401	-0.0088	-0.011	-0.008	-0.0067	0.0272	0.0444
Ot007405	-0.0033	0.0039	-0.0071	0.0377	0.002	0.0403
Ot007406_Ots20q	0.0137	0.0176	0.0074	-0.0028	0.0005	0.0132
Ot007409	-0.0095	-0.0102	0.0007	-0.0043	-0.0095	-0.0077
Ot007412	-0.011	-0.0047	-0.005	-0.0034	-0.0088	-0.0074
Ot007420_Ots13q	-0.0085	-0.0064	-0.008	0.0015	-0.0012	-0.0048
Ot007424_Ots16p	-0.0102	0.0127	-0.0058	0.0247	0.0128	-0.0064
Ot007433_Ots03p	0.022	-0.0034	-0.0046	-0.0074	0.0054	0.026
Ot007436	-0.0077	0.0002	0.0157	0.0042	0.004	-0.0012
Ot007441_Ots15p	0.0001	0.0381	-0.0044	0.053	0.0167	-0.0137
Ot007445_Ots12p	-0.0104	-0.0059	-0.0092	-0.013	-0.0075	-0.0104
Ot007450	-0.0067	-0.0088	-0.0081	-0.0073	-0.0074	-0.0091
Ot007452	-0.0018	0.0196	-0.0007	0.0722	0.0192	0.1284
Ot007455_Ots04p	-0.0085	-0.0099	0.0032	-0.0114	-0.0086	0.0142
Ot007457_Ots09p	-0.0073	-0.0099	-0.0074	-0.0089	-0.0075	-0.0027
Ot007459	-0.0123	-0.0107	-0.0025	-0.0119	0.0049	-0.0037
Ot007461_Ots04c	-0.0109	0.0294	-0.009	0.0096	-0.005	0.0853
Ot007470_IOts20	-0.0105	-0.0128	-0.0097	0.0092	-0.0059	-0.0083
Ot007475_IOts04	0.0477	0.0228	-0.013	0.0108	-0.0102	-0.0001
Ot007476_Ots02c	-0.0041	-0.0103	-0.0075	0.0058	-0.0073	0.0332
Ot007478_Ots06q	-0.0104	-0.013	-0.0092	0.0159	-0.0137	-0.0142
Ot007479_Ots12c	0.0083	-0.0132	-0.0065	-0.0073	-0.0097	-0.0066
Ot007486	0.0041	-0.0072	-0.0027	-0.0081	0.0073	0.0006
Ot007492_IOts16	-0.0015	-0.0081	0.0003	-0.0126	-0.0081	0.0442
Ot007494	0.0061	-0.0082	0.0044	0.0486	-0.0066	0.0159
Ot007510_Ots11q	-0.0031	-0.0112	-0.0115	-0.0051	0.0104	0.028
Ot007511_IOts05	-0.0049	0.0189	-0.0096	0.0522	-0.0109	0.0222
Ot007512_Ots15p	-0.0088	-0.0081	0.0151	0.0162	-0.0063	0.0259
Ot007513_IOts06	-0.0107	0.0083	-0.0105	0.0027	-0.0053	-0.0117
Ot007519_Ots01q	-0.0144	-0.0135	-0.0106	-0.005	-0.0097	-0.0132
Ot007523_Ots22q	0.013	-0.0105	-0.0092	0.0015	-0.0095	-0.0064
Ot007530_Ots16p	0.0061	-0.013	0.0112	0.0552	-0.0026	-0.0143
Ot007531_Ots05p	0.0404	-0.0117	-0.0093	-0.0119	0.0399	-0.0033
Ot007534_Ots16p	-0.0023	-0.0163	0.0104	-0.0169	-0.0182	-0.0127
Ot007541_Ots30q	0.0049	0.0173	0.0275	-0.0125	-0.006	-0.0149
Ot007543_Ots06p	-0.0101	0.0055	-0.0107	0.0122	0.0277	-0.0097
Ot007548	0.0002	0.0565	0.0758	-0.0034	0.0102	0.0261
Ot007558_Ots06p	0.0142	-0.0094	0.0106	-0.0096	-0.0071	-0.0035
Ot007562_Ots07p	-0.0051	-0.0129	-0.0102	-0.0066	-0.0093	-0.0107
Ot007568_IOts18	0.0029	-0.0085	-0.0089	-0.0129	-0.0102	0.006
Ot007586_IOts06	-0.0037	-0.0042	-0.01	-0.0053	-0.0062	0.0557
Ot007588	0.0034	-0.0094	-0.0107	-0.0056	-0.0075	0.0201
Ot007596	-0.0124	-0.0028	-0.0117	-0.0113	-0.0085	0.0168
Ot007601	0.0304	0.0675	0.0112	0.0085	0.0011	0.046
Ot007607	-0.005	0.0111	-0.0111	-0.0025	0.0075	0.0023
Ot007613_Ots30q	-0.0015	0.0125	0.0168	0.0024	0.0316	0.0012
Ot007614_Ots19q	0.0065	-0.0092	-0.0045	-0.0082	-0.0024	-0.0082
Ot007625	-0.0092	-0.0098	-0.0089	-0.0035	-0.0012	-0.0087
Ot007627	-0.0057	-0.0088	0.0242	-0.0086	-0.0046	-0.0002
Ot007630	0.0178	-0.0108	0.0017	0.0013	-0.0099	-0.0088
Ot007633	-0.0096	0.0197	0.0166	0.042	0.0415	0.0622
Ot007638_Ots17q	-0.0061	-0.0053	-0.0076	-0.008	-0.0071	0.0035
Ot007646	0.0343	-0.0055	0.0805	0.0249	0.0425	0.0232
Ot007651_Ots05q	0.0017	-0.006	-0.0011	0.0047	0.0071	-0.0081
Ot007653	0.0008	-0.011	-0.0064	0.0286	-0.0056	-0.0064
Ot007662_Ots12p	-0.0044	0.0085	-0.0072	0.0329	0.0204	0.003
Ot007664_Ots25c	-0.0044	0.0101	-0.0036	0.0078	0.0307	-0.0108
Ot007670	0.0107	-0.0145	-0.0012	-0.0151	-0.0119	-0.0144
Ot007692	-0.0068	0.0256	0.0091	-0.0084	-0.0091	-0.0066
Ot007703_Ots03q	-0.0084	-0.0005	0.0082	0.0173	-0.0088	0.0449
Ot007704	-0.0037	0.0347	-0.0083	-0.0113	0.0024	-0.0039
Ot007706_Ots23q	-0.0007	-0.0185	-0.0052	-0.0031	0.0067	0.0107
Ot007708	-0.0097	-0.0063	0.0109	-0.0146	-0.0027	-0.0047
Ot007711_Ots06q	0.0071	-0.002	-0.0095	0.01	-0.0101	-0.0071
Ot007712	-0.0007	-0.0007	0.0084	0.0302	0.0083	0.0044
Ot007713_Ots05p	0.0272	0.0167	0.0056	0.0109	-0.0135	0.0072
Ot007716	-0.0074	0.005	-0.0086	0.0074	-0.0077	-0.0098
Ot007729	0.0025	-0.0105	-0.0071	-0.0069	0.0326	-0.0098
Ot007730_Ots16p	-0.0053	0.0163	-0.0077	-0.0092	-0.0006	-0.0068
Ot007737_Ots05q	0.0023	-0.0008	-0.0102	-0.0088	-0.0084	-0.001
Ot007752_Ots08q	-0.0063	-0.0087	0.0002	-0.0087	-0.0077	-0.0111
Ot007768_IOts15	-0.0089	-0.0096	-0.0014	-0.0059	-0.0092	0.0095
Ot007771_Ots28q	-0.0092	-0.0099	-0.006	0.0266	-0.0092	-0.0078
Ot007776	-0.0039	-0.0095	0.0153	-0.0097	-0.009	-0.0061
Ot007787_Ots13p	-0.0035	0.0084	-0.007	-0.0035	-0.0005	0.0119
Ot007795	0.0029	-0.0081	0.0085	-0.0084	-0.0049	0.012
Ot007801	0.0388	0.0676	0.0073	0.0363	0.015	-0.0109
Ot007802_IOts09	-0.0051	-0.0032	-0.0073	-0.0099	-0.0054	-0.0016
Ot007813_Ots01p	-0.0076	0.044	0.0007	0.0598	0.0151	0.0421
Ot007814_Ots12p	-0.0068	0.0237	-0.0107	-0.008	0.0153	0.0151
Ot007816_Ots09p	-0.0018	-0.0035	0.0002	0.0072	-0.0049	0.0065
Ot007838_Ots07q	-0.011	-0.0046	-0.0013	-0.0047	0.0206	-0.0031
Ot007840	0.0087	-0.004	0.0323	-0.0056	0.0075	0.0443
Ot007844	-0.0008	0.0159	0.0174	-0.0036	-0.0067	-0.0003
Ot007850	-0.0016	-0.0091	0.0235	-0.0094	0.0035	0.0092
Ot007852	0.0057	-0.0039	-0.0092	0.0127	-0.0024	0.0496
Ot007856	-0.0048	0.005	0.0094	-0.006	-0.0085	0.009
Ot007861	0.0435	0.0176	-0.0104	-0.0056	0.0468	0.0069
Ot007862	0.0232	0.0102	-0.0138	-0.0073	-0.0039	-0.0137
Ot007864	-0.0013	0.0048	-0.0054	-0.0134	-0.0082	-0.0007
Ot007865_IOts10	-0.0083	-0.0065	-0.0037	-0.0067	-0.0081	-0.0076
Ot007867_Ots05q	0.0076	0.069	0.0459	0.175	0.0019	0.211
Ot007877	-0.0201	-0.0279	0.0033	-0.0221	-0.022	0.0054
Ot007883	-0.0084	-0.0062	-0.0097	0.0101	-0.0074	-0.0117
Ot007896	-0.0096	0.0108	-0.0088	0.0047	-0.008	0.0072
Ot007910	-0.0101	-0.0048	-0.0075	-0.0081	-0.0106	0.0133
Ot007932_Ots20q	-0.0121	-0.0101	-0.0094	-0.0077	-0.0092	-0.0112
Ot007941	0.0002	0.0208	-0.0053	0.0219	-0.0079	0.0227
Ot007945	0.003	0.0334	0.0049	0.0557	0.0057	0.0079
Ot007946	-0.0085	-0.0058	0.0041	0.0109	-0.0048	-0.0077
Ot007949_Ots05q	0.0046	0.0345	0.0076	0.0614	0.0963	0.0447
Ot007958_Ots19q	-0.0073	-0.0106	-0.0079	-0.0052	-0.0022	-0.0075
Ot007963_Ots13q	-0.0068	-0.009	-0.0071	-0.0095	-0.0091	-0.0083
Ot007978_Ots10p	-0.0075	-0.0092	-0.0092	-0.0095	-0.0051	0.0171
Ot007991_Ots04p	-0.011	-0.0016	-0.0102	-0.0119	-0.0021	-0.0089
Ot007998_IOts03	0.0154	-0.0047	0.0425	0.1006	-0.0095	0.0003
Ot008003_Ots08q	-0.0046	0.0011	-0.0104	0.0008	-0.0089	-0.0111
Ot008011_Ots20c	-0.0098	-0.0093	-0.011	-0.008	-0.0077	-0.007
Ot008015	0.006	0.0018	0.0612	0.0214	0.0136	0.0027
Ot008021_Ots30c	-0.0007	-0.0126	-0.0093	0.02	-0.0092	0.0342
Ot008024	-0.0064	-0.0012	-0.0074	0.0298	-0.0068	0.0135
Ot008026_Ots24q	0.015	-0.01	0.0059	-0.011	-0.0062	0.0132
Ot008027_Ots07q	-0.0057	-0.0038	-0.0094	-0.0103	-0.0083	-0.0049
Ot008035	-0.0091	-0.0117	-0.0125	-0.0096	-0.011	0.0112
Ot008036	-0.0056	-0.0092	0.0028	-0.0123	0.0111	-0.009
Ot008041	-0.0002	-0.0066	0.0065	0.001	-0.0035	0.0466
Ot008043	-0.0094	0.0088	-0.0111	0.0075	-0.0063	0.0108
Ot008048	0.0065	0.0112	-0.0115	0.0134	0.0129	-0.0034
Ot008051	0	0.0376	0.034	0.0289	-0.0037	0.0182
Ot008053_Ots02p	-0.0101	-0.0098	0.0004	-0.0097	-0.0093	-0.009
Ot008056	0.0262	-0.0075	0.0309	-0.0097	-0.0104	-0.0083
Ot008058_Ots25q	-0.0059	0.0575	0.0093	0.023	0.0158	0.0291
Ot008069	0.0705	-0.0114	-0.0103	0.0127	-0.0038	-0.0097
Ot008077	-0.0091	-0.0072	-0.0084	-0.0037	-0.0069	-0.0099
Ot008091_Ots03p	-0.006	0.0225	-0.0087	-0.0095	0.0204	-0.0093
Ot008092	-0.009	-0.009	-0.0036	-0.0096	-0.0096	-0.0085
Ot008102_IOts03	-0.0104	-0.0108	0.0003	-0.0077	0.0165	0.0155
Ot008105	0.0123	-0.0098	-0.0013	0.0099	-0.0015	-0.0104
Ot008109_Ots09q	0.0188	-0.0092	-0.0071	0.0029	0.0174	-0.0086
Ot008112_Ots16p	-0.0069	-0.0103	-0.0092	0.0198	-0.0091	0.1075
Ot008114_Ots20c	-0.0113	0.0043	-0.0137	0.0806	-0.0106	-0.0023
Ot008116	-0.0051	0.0278	0.0144	0.0106	-0.0075	0.0055
Ot008124	0.0193	-0.0151	-0.0195	-0.0142	-0.0126	0.0171
Ot008125_Ots32q	-0.0057	-0.01	-0.0116	-0.0113	-0.0061	0.0039
Ot008128_Ots13q	-0.011	-0.0085	0.0077	-0.0083	-0.0005	-0.0065
Ot008130	0.0341	0.0444	-0.0085	-0.0203	-0.0106	0.1347
Ot008135_IOts20	-0.011	-0.0097	-0.0108	-0.008	0.006	-0.011
Ot008138_Ots33p	0.0045	-0.0099	0.0031	-0.0086	-0.0086	0.0005
Ot008139_Ots11q	-0.0015	0.0241	0.0169	0.0061	-0.0084	0.0192
Ot008140_Ots11p	-0.0022	-0.0059	-0.0084	0	-0.0076	0.0355
Ot008146	-0.0125	-0.0094	-0.0145	0.0175	-0.0021	-0.0146
Ot008153	0.0203	-0.0105	0.0364	-0.0114	-0.0085	-0.0045
Ot008159	0.012	0.0067	0.0168	-0.0091	0.0144	-0.0037
Ot008180_Ots03c	0.0388	0.0314	0.0411	0.0399	0.0157	0.0411
Ot008185	-0.0098	0.0026	-0.0114	-0.0109	-0.0006	-0.0084
Ot008188	-0.0035	-0.0017	0.0052	0.0078	-0.0081	-0.007
Ot008190_Ots01p	-0.0003	0.0146	-0.0066	-0.009	0.0138	-0.0063
Ot008203_Ots31q	-0.0118	0.0075	-0.0099	-0.0078	0.0029	-0.0079
Ot008208_Ots06q	-0.0011	0.0015	0.0113	0.0137	0.0031	-0.005
Ot008218_Ots06p	0.0165	-0.0091	0.0415	0.0215	0.0352	0.0097
Ot008225_Ots13q	0.0009	0.0029	-0.0034	0.0373	-0.0039	-0.0002
Ot008227_Ots03p	-0.0093	0.0109	-0.0091	0.0215	-0.0073	-0.0099
Ot008231_Ots25c	-0.007	0.0409	-0.0031	-0.0211	0.0325	0.0293
Ot008232	-0.0022	-0.0035	-0.002	0.0036	-0.0076	0.0179
Ot008238_Ots12q	-0.001	0.0369	0.0105	0.0319	-0.0069	0.0596
Ot008247_Ots11c	-0.0085	0.0155	-0.0065	0.0055	-0.0082	-0.0083
Ot008254_Ots09p	0.0019	-0.0047	-0.0004	-0.0088	-0.0073	-0.0103
Ot008258	-0.0097	-0.0101	0.0176	0.0179	-0.0077	0.0236
Ot008261	-0.0062	-0.0142	-0.0197	-0.0159	-0.0088	0.0064
Ot008262	-0.0057	-0.0046	-0.0046	0.0101	-0.0065	-0.0086
Ot008265	-0.0036	-0.0013	0.0123	-0.0073	-0.0013	-0.0033
Ot008267_Ots26q	-0.0102	-0.0099	-0.0058	0.0109	-0.0074	-0.0088
Ot008268_Ots18c	0.0944	0.0014	0.0305	0.0187	-0.0071	0.026
Ot008270	-0.0112	0.0305	0.0375	0.0567	0.0168	0.0609
Ot008272_Ots01q	-0.0126	-0.0028	0.0001	-0.0098	-0.0113	0.0265
Ot008296	0.0084	-0.0135	-0.004	0.0402	0.0342	0.0024
Ot008301	-0.0077	0.0056	0.0142	0.0003	0.0153	0.0269
Ot008302	-0.007	-0.0127	-0.0067	-0.0132	0.0198	-0.0109
Ot008305_Ots12c	0.0011	-0.0101	0.0203	-0.0089	0.0322	-0.0053
Ot008312_Ots02p	0.006	-0.0094	0.0024	-0.0109	-0.0099	-0.0084
Ot008330	0.0078	-0.0081	0.0005	0.0051	-0.0027	-0.0076
Ot008334_Ots16p	-0.0142	-0.0069	-0.0133	-0.0129	-0.0046	0.0019
Ot008345	0.0089	-0.0036	0.0068	0.036	0.0046	0.0204
Ot008351	0.1096	0.032	0.0117	0.0052	0.0445	0.1306
Ot008355	-0.0069	0.0072	0.0066	0.0393	-0.004	0.0989
Ot008359_Ots01q	-0.0088	-0.0002	-0.0066	0.0223	-0.0027	0.0429
Ot008368_IOts24	-0.0115	0.0026	-0.0032	-0.0007	-0.0075	0.0223
Ot008369	0.0114	-0.0116	0.0159	-0.0048	0.009	-0.0108
Ot008370	-0.0126	-0.0014	0.0098	-0.0153	-0.011	-0.0101
Ot008389_Ots13q	0.0083	0.02	0.0112	0.0067	-0.0042	0.0067
Ot008402_Ots21q	-0.0073	-0.0082	-0.0094	-0.0064	-0.0088	-0.0087
Ot008422_Ots18q	0.0005	0.0109	-0.0081	-0.0032	-0.0067	0.0098
Ot008425_Ots08c	0.0218	-0.0047	0.009	0.0057	0.0268	0.001
Ot008436	-0.003	-0.0071	-0.0014	-0.0086	-0.0115	-0.002
Ot008439_Ots11q	-0.0067	-0.0073	-0.01	-0.0084	-0.0123	-0.0125
Ot008440	0.031	-0.0022	0.0206	0.022	0.0044	0.0469
Ot008442_Ots01q	-0.0166	0.0193	-0.0011	0.0664	-0.0031	0.0532
Ot008491_Ots16q	0.0238	-0.0055	-0.0018	-0.007	-0.0006	-0.0069
Ot008498_Ots26q	-0.0081	0.039	-0.0094	0.0489	-0.0098	0.0037
Ot008502_Ots13q	-0.0073	-0.0106	-0.011	-0.0075	0.0127	0.0362
Ot008504_Ots31q	-0.0149	0.0452	0.0183	-0.0053	0.0004	-0.0028
Ot008506_Ots04p	-0.0102	-0.0101	0.0052	-0.0101	0.0164	-0.0117
Ot008511	-0.004	0.0052	-0.0056	0.0141	-0.0092	-0.0094
Ot008515	-0.0086	-0.013	0.0124	-0.0044	0.0302	-0.0068
Ot008518_Ots05p	-0.0128	-0.0149	-0.0078	0.0215	-0.0132	-0.0154
Ot008519_Ots06p	0.0235	-0.0103	-0.0087	0.0183	0.0124	-0.0105
Ot008533_Ots17q	-0.0132	-0.009	-0.0147	-0.0151	-0.0084	0.0002
Ot008535	-0.0096	-0.0156	-0.0068	-0.0158	-0.011	0.0099
Ot008539	-0.0067	0.0149	-0.0075	0.0141	0.0137	-0.0049
Ot008540_Ots19q	-0.0103	-0.0102	-0.0105	0.0032	-0.0095	-0.0116
Ot008541_Ots09p	0.0049	0.0721	0.0228	0.0192	-0.0039	0.1112
Ot008555_Ots05p	-0.0023	0.0545	-0.0063	0.0118	-0.0082	-0.0087
Ot008560	0.0029	0.0319	0.0374	0.0057	0.0126	0.0131
Ot008563	-0.0067	0.0069	0.0031	0.0224	-0.0024	0.0115
Ot008565	0.0134	-0.0053	0.0059	0.0059	0.0019	-0.0049
Ot008585	0.0136	-0.0048	0.0023	0.036	-0.0062	0.0446
Ot008589	-0.0004	0.0008	0.0012	-0.0087	0	-0.0073
Ot008590	-0.0033	-0.0117	-0.0104	0.0225	-0.0081	0.007
Ot008597	-0.0051	-0.0161	0.0052	-0.0133	-0.0135	0.0175
Ot008606	-0.0099	-0.0108	0.0034	-0.011	0.0013	0.0315
Ot008615	0.0022	0.0059	-0.0004	0.0077	-0.0075	0.0025
Ot008624	-0.0031	-0.0027	-0.0062	-0.0103	-0.0067	0.002
Ot008625_Ots13c	-0.002	-0.0042	0.0004	0.0083	-0.0085	-0.0098
Ot008640	-0.0003	0.0605	-0.0111	0.0154	-0.0007	-0.0016
Ot008642_Ots10q	-0.0032	-0.0025	0.0076	-0.009	0.0042	-0.0096
Ot008643_Ots04p	0.0747	-0.0065	0.0419	-0.0092	-0.0048	-0.0023
Ot008644_Ots30q	-0.0144	-0.0152	-0.0074	-0.0054	-0.0041	-0.0135
Ot008651	-0.0014	-0.0084	-0.0049	0.0125	0	-0.0033
Ot008670	0.0202	0.0046	-0.006	0.0152	-0.0071	0.0446
Ot008673	-0.0095	-0.0098	-0.0029	-0.0099	-0.0075	-0.0045
Ot008691	0.0024	0.0184	0.0286	0.0778	0.0305	0.0427
Ot008693	0.0083	-0.0147	-0.0103	-0.0098	-0.013	-0.0034
Ot008701	0.0016	-0.0005	-0.0119	-0.0133	-0.0029	-0.0102
Ot008702_Ots15q	-0.0013	-0.0092	-0.0048	0.0043	0.0088	-0.0025
Ot008706_Ots10q	0.0141	-0.0103	-0.0101	-0.0101	-0.009	0.0012
Ot008708_IOts09	0.0059	0.0042	0.0059	0.0142	-0.0032	0.0033
Ot008720_Ots19q	-0.0091	0.0062	-0.0074	0.0357	0.0032	0.0308
Ot008727	-0.0078	0.0712	0.0072	0.031	-0.007	0.0804
Ot008728	0.0017	-0.0076	-0.0025	-0.0072	0.0055	0.0227
Ot008734_Ots08p	0.0144	0.0264	0.011	0.0304	0.0309	0.1236
Ot008744_Ots11q	-0.0087	-0.0076	-0.003	-0.0126	-0.0085	-0.0108
Ot008745_Ots22q	-0.0088	-0.0091	0.0011	-0.0102	-0.0066	0.007
Ot008752	-0.0085	-0.0053	0.0006	-0.0008	-0.0086	0.0249
Ot008753	-0.0103	0.002	-0.0074	-0.0128	-0.0004	-0.0098
Ot008758_Ots01p	0.0575	0.0556	0.0516	-0.0084	-0.0088	-0.007
Ot008762	0.0175	-0.0174	0.014	0.0029	-0.0006	-0.0026
Ot008777_Ots29q	-0.01	-0.0133	-0.0122	-0.0157	-0.007	-0.0106
Ot008780	-0.0005	-0.0025	0.1384	0.0439	0.1016	0.088
Ot008794	0.0512	0.0034	0.0446	-0.0137	0.0009	0.0115
Ot008796	-0.0026	-0.0056	0.0021	0.034	-0.0008	0.0359
Ot008799_Ots01q	-0.0088	-0.009	-0.0059	0.0169	-0.0004	0.0446
Ot008800_Ots17q	0.0054	-0.0122	-0.0061	-0.0118	-0.0099	0.0012
Ot008802_Ots13q	-0.0069	-0.0113	-0.0002	0.001	-0.0081	0.0126
Ot008807	-0.008	-0.0108	-0.0104	-0.0149	-0.0093	-0.0016
Ot008810_Ots15q	-0.0161	0.017	-0.0092	0.017	0.0577	0.0718
Ot008816	-0.0104	0.0006	-0.0072	-0.0102	-0.0099	0.0403
Ot008821_Ots21q	0.0121	0.0004	0.0043	0.0212	-0.008	0.0186
Ot008826_IOts09	-0.0069	-0.004	-0.0032	0.0026	-0.007	-0.0037
Ot008838	-0.0118	-0.0102	-0.0049	-0.0103	-0.0005	0.0232
Ot008850	-0.0023	-0.0002	-0.0126	-0.0136	-0.0098	0.0075
Ot008855_Ots14q	0.0021	0.0265	0.0036	-0.0106	-0.0054	-0.0058
Ot008872_Ots04q	-0.0106	-0.007	-0.0085	0.0072	-0.0026	-0.0062
Ot008879	-0.0087	-0.0079	-0.0087	-0.0051	-0.0039	0.0142
Ot008886_Ots02p	-0.0057	-0.0066	-0.0093	-0.0106	-0.0062	0.001
Ot008889_Ots11q	-0.0026	-0.0045	-0.0069	0.0074	-0.0086	-0.008
Ot008890_Ots15q	-0.0089	-0.0081	0.0159	-0.0021	-0.0081	0.048
Ot008899_Ots11q	-0.0076	-0.0083	-0.0081	-0.0112	0.0253	0.0014
Ot008900	-0.0062	-0.0091	0.0591	-0.0021	0.0014	-0.0048
Ot008904_Ots19c	-0.01	-0.0049	-0.0096	0.0029	0.0038	-0.0098
Ot008907_Ots08p	0.0025	-0.0129	0.0073	-0.0169	-0.0203	-0.0169
Ot008914_IOts22	0.0007	-0.009	-0.0101	0.027	0.0879	0.0037
Ot008934_IOts03	-0.0067	-0.0012	-0.0102	-0.0061	-0.0077	0.0126
Ot008953	0.0116	-0.0096	-0.0096	0.0091	0.0005	-0.0121
Ot008957	0.0011	0.0021	0.027	0.0147	0.0161	0.0516
Ot008963_Ots18q	-0.0082	-0.0031	-0.0079	0.0022	-0.0085	-0.0074
Ot008972_Ots10p	0.0037	0.0258	0.0874	-0.0033	0.002	-0.0135
Ot008975_Ots01p	-0.0099	-0.0036	-0.0018	0.019	-0.004	0.0345
Ot008976	-0.0125	0.0077	-0.0124	-0.0086	0.003	0.0179
Ot008979	0.0018	-0.0059	-0.0107	0.0061	-0.0087	-0.0096
Ot008980	-0.0057	0.0035	-0.0129	-0.0093	0.0031	0.0029
Ot008985	-0.0064	0.0177	-0.0086	-0.0111	0.0155	-0.0051
Ot008990_Ots10q	-0.0037	-0.0078	0.0012	0.0076	-0.0047	0.0203
Ot008995_Ots20q	0.0526	0.0097	-0.01	0.03	0.0031	-0.0028
Ot008999_Ots05q	-0.0088	0.0351	0.0011	0.0104	-0.0029	-0.0041
Ot009007	0.0453	0.0446	0.0221	0.0411	0.0298	0.0467
Ot009009_Ots22q	-0.0105	-0.0128	-0.0011	-0.0114	-0.002	0.0156
Ot009017_Ots01c	0.0152	-0.007	0.002	-0.0134	0.0088	0.0319
Ot009027	-0.0043	-0.0121	-0.0106	0.0051	-0.0065	0.0235
Ot009036	0.0064	0.0063	0.0016	-0.0014	-0.0075	-0.0075
Ot009041_Ots17q	0.0017	0.017	-0.009	0.0435	-0.0093	0.0094
Ot009044_Ots16q	0.0002	-0.0101	-0.007	-0.0072	-0.0081	0.0087
Ot009063_IOts17	-0.0114	-0.0082	0.0495	0.0015	-0.0123	0.0182
Ot009068	-0.0024	-0.0095	0.0018	-0.0108	-0.0105	0.0287
Ot009070_Ots07p	-0.0003	0.1019	-0.0094	0.0224	-0.01	-0.0111
Ot009076_Ots32q	-0.0063	-0.009	-0.0085	-0.0094	-0.0082	-0.0061
Ot009086_Ots09p	-0.0106	-0.0108	-0.0099	0.0101	-0.0087	0.0029
Ot009092_Ots08p	-0.0081	-0.0092	-0.0101	-0.0107	-0.0054	0.0086
Ot009097	0.0053	-0.0052	-0.0089	-0.009	-0.005	0.012
Ot009100_Ots17q	-0.008	-0.0085	-0.0108	-0.0079	-0.0071	-0.0055
Ot009115	-0.0098	0.0263	0.0171	0.0271	0.021	0.0539
Ot009116_Ots33c	0.0114	-0.0093	-0.0091	0.0088	0.0083	0.0197
Ot009133	0.0128	-0.006	0.0029	0.0315	0.0054	-0.0042
Ot009136_Ots11q	-0.0089	0.0026	-0.0099	-0.0079	-0.0079	0.0625
Ot009137	-0.004	-0.0044	-0.004	-0.003	-0.0035	-0.003
Ot009138	-0.0094	0.0006	-0.0097	0.0085	-0.0112	0.0006
Ot009142	-0.0099	-0.0094	-0.0061	-0.0078	-0.0079	-0.0068
Ot009146_Ots15q	0.0186	-0.0125	0.0082	0.043	-0.0074	0.0182
Ot009150	0.0391	-0.0036	0.0407	0.0033	0	0.0006
Ot009158	-0.0085	-0.0019	-0.0091	-0.005	-0.0118	0.0165
Ot009165_Ots25q	-0.0085	-0.0089	-0.0092	-0.0007	-0.0043	0.0044
Ot009170	0.0164	-0.0046	0.0018	-0.0082	0.0106	-0.004
Ot009180	-0.0107	-0.0077	-0.0101	0.0311	-0.0013	0.0565
Ot009182	0.0376	-0.0066	-0.0052	-0.0053	0.06	0.0012
Ot009189	-0.0073	-0.0091	-0.0079	-0.0027	-0.0052	-0.009
Ot009201	-0.0089	-0.0088	-0.0054	-0.0074	-0.0089	-0.0093
Ot009213	0.0067	-0.0081	0.019	0.0021	-0.0096	-0.0115
Ot009222	-0.0101	0.0148	-0.0088	0.0086	-0.0077	-0.0064
Ot009241	-0.0093	-0.0111	0.0266	-0.0126	-0.0056	-0.0085
Ot009244_Ots25c	0.014	0.0208	-0.0056	0.0129	-0.0063	0.1306
Ot009245_Ots18q	0.0213	-0.0065	-0.0061	-0.0068	0.0015	-0.0008
Ot009249_Ots31q	-0.0064	0.0008	0.0127	-0.008	-0.0063	-0.0014
Ot009261	0.0111	-0.0059	-0.0105	-0.0044	-0.0082	0.0172
Ot009268_Ots14p	-0.0108	-0.0094	0.0002	0.0046	-0.0063	-0.005
Ot009270	0.0073	0.0173	0.0358	0.0595	0.0355	0.0283
Ot009271	0.0031	0.006	-0.0014	-0.0088	-0.0083	-0.0074
Ot009274_Ots15p	0.0142	-0.0113	0.0103	-0.0146	-0.0083	-0.0093
Ot009282	-0.0093	0.0145	-0.0095	-0.0002	0.005	-0.009
Ot009290	-0.0077	-0.0092	0.0076	-0.0106	-0.0079	-0.0073
Ot009298	0.0037	0.0313	0.0313	0.0045	-0.0079	0.0102
Ot009305	0.0507	-0.0068	-0.006	-0.0048	0.0215	0.002
Ot009307_IOts03	0.0059	-0.0034	0.0099	0.0111	-0.0087	0.0099
Ot009309_Ots15p	-0.0095	-0.0071	-0.0103	0.0112	-0.0066	0.0404
Ot009319_Ots02p	-0.0011	-0.0082	0.007	-0.0096	0.0085	0.0042
Ot009329	-0.0028	-0.0097	-0.0049	0.0247	0.0043	0.0299
Ot009330	-0.0071	-0.0091	0.0294	-0.0103	-0.0057	0.0107
Ot009331	-0.0048	0.0071	-0.0117	0.0027	-0.0068	0.0227
Ot009337_IOts13	-0.009	-0.0118	-0.009	-0.013	0.0297	-0.0088
Ot009343_Ots25q	0.0002	0.0381	0.026	0.029	0.1079	0.0941
Ot009346_Ots25c	-0.0099	-0.0112	0.0317	0.0045	-0.0095	-0.0041
Ot009348_Ots09p	-0.0062	-0.0121	0.0032	-0.0081	0.0101	-0.0079
Ot009351_Ots08c	0.01	-0.0071	0.0112	0.0091	0.0027	0.0032
Ot009354	-0.0042	-0.0111	-0.0029	-0.011	-0.0004	-0.0034
Ot009357_Ots28q	0.0093	0.0049	0.0065	-0.0104	-0.0084	-0.0053
Ot009358	0.0056	-0.0143	-0.0126	-0.0164	-0.0013	-0.0122
Ot009360	-0.0076	-0.0046	0.003	-0.0086	-0.0091	-0.0106
Ot009385_Ots16c	0.0181	-0.001	-0.0082	-0.0105	-0.0086	0.0282
Ot009404_Ots04p	-0.0084	-0.008	-0.0084	0.005	-0.0059	-0.0044
Ot009405	-0.0099	-0.0023	-0.004	0.0011	-0.0068	0.0543
Ot009406_Ots16q	-0.0101	-0.0119	-0.0116	-0.0108	0.014	-0.0074
Ot009408	0.0338	-0.0105	-0.015	0.036	-0.0037	0.0151
Ot009410_Ots21q	-0.0103	0.0096	-0.0048	0.0046	-0.005	0.0695
Ot009411_Ots30q	-0.0076	-0.0073	-0.0076	-0.0053	-0.0062	0.0033
Ot009415	0.0038	-0.0055	-0.0085	-0.009	-0.008	-0.0039
Ot009418	0.0033	-0.0029	-0.0055	0.0022	0.006	0.0006
Ot009437_Ots01p	-0.0093	-0.0076	-0.0067	-0.0115	-0.0042	0.0001
Ot009438_Ots21q	0.0175	-0.0033	-0.0067	-0.0099	-0.0022	0.0296
Ot009442_Ots28q	-0.0066	-0.0098	-0.0055	0.0081	-0.002	-0.0034
Ot009447	-0.0011	-0.0009	0.004	-0.0119	-0.0068	0.0245
Ot009449_Ots16q	-0.0059	-0.0084	-0.008	0.01	0.0245	0.0229
Ot009452	-0.0059	0.0038	0.0016	0.0277	-0.0064	0.0195
Ot009456_Ots33q	-0.0097	0.0102	0.0139	0.0098	-0.0092	0.0149
Ot009459_Ots25c	-0.0154	-0.0162	-0.0184	-0.0182	-0.0145	-0.0135
Ot009465	-0.0049	0.0029	0.0002	-0.0148	0.0292	0.0265
Ot009466	0.0187	0.0091	-0.0119	0.0007	-0.0119	0.0016
Ot009471_IOts06	0.0287	-0.0118	0.0352	-0.0079	-0.0068	0.0548
Ot009483_Ots03c	0.0296	-0.0137	-0.0116	0.0079	-0.0048	-0.0123
Ot009487	-0.007	0.0048	0.0082	-0.0089	-0.0079	-0.0086
Ot009493_Ots26q	-0.0135	-0.0114	-0.0059	0.0142	-0.0026	-0.0103
Ot009495_Ots09p	-0.0116	-0.0118	-0.0067	0.0055	-0.0091	0.0068
Ot009500	-0.0039	0.0101	-0.0099	-0.0033	-0.0036	-0.0154
Ot009506_Ots33q	-0.0078	0.0008	-0.0095	0.0002	-0.0007	-0.0105
Ot009510	-0.0091	-0.0089	-0.004	-0.0082	-0.0084	-0.0018
Ot009516	-0.0087	-0.0036	-0.0004	-0.0007	0.0024	-0.0069
Ot009520	-0.0103	-0.003	-0.0022	0.0692	-0.0044	0.0491
Ot009525	0.0085	-0.0105	-0.0062	-0.005	-0.0084	0.0318
Ot009529_IOts03	-0.0083	0.0048	-0.0087	0.0473	0.015	0.0499
Ot009544_Ots18q	-0.0015	-0.0062	-0.0079	-0.0087	-0.008	0.0285
Ot009548_Ots05q	-0.0002	0.0078	-0.0085	0.0266	-0.012	0.0105
Ot009558	-0.0058	0.0638	0.0059	0.017	-0.0083	-0.0077
Ot009561	0.0508	-0.0035	-0.0022	0.0016	-0.002	-0.0077
Ot009563_Ots04p	-0.0086	-0.0088	-0.0103	-0.0097	-0.0058	0.0396
Ot009571_Ots11q	-0.001	-0.0061	-0.0088	-0.0114	-0.0076	0.0056
Ot009583_Ots24c	-0.0083	-0.0111	-0.0048	-0.0066	0.0023	-0.0109
Ot009588	0.0064	0.0261	-0.0058	-0.0075	-0.0117	-0.0114
Ot009593_Ots12q	0.0153	-0.0089	-0.004	-0.0026	-0.0083	-0.0033
Ot009598_Ots10c	-0.0112	0.0273	-0.0013	-0.0113	-0.0084	-0.0134
Ot009599_Ots02p	-0.002	-0.0137	-0.0122	-0.0155	-0.011	0.0156
Ot009607	-0.0005	-0.0088	0.0154	0.0142	-0.0049	0.0139
Ot009617	-0.0064	0.0324	-0.0034	0.0814	0.0193	-0.0059
Ot009621_Ots28q	-0.0157	0.008	-0.009	0.0116	-0.0111	0.0095
Ot009624	0.0063	0.0166	-0.0124	0.0246	-0.0037	0.0475
Ot009625_Ots02p	-0.0106	-0.012	-0.0105	-0.0074	-0.0104	0.0578
Ot009632	-0.0105	-0.0167	-0.0134	-0.009	-0.0134	0.008
Ot009633	-0.0098	-0.0076	-0.0096	0.0086	0.0204	0.0038
Ot009641_Ots03q	-0.005	-0.0037	-0.0106	-0.0043	-0.0028	0.0687
Ot009646_Ots30q	-0.0002	-0.0097	-0.0095	-0.0015	0.0067	0.0271
Ot009657	-0.0104	-0.0087	-0.0095	-0.0016	-0.0092	0.0133
Ot009660	-0.0114	0.0107	-0.0107	0.0048	-0.0017	0.0151
Ot009662_Ots11q	-0.0114	-0.0119	-0.0042	-0.013	0.0213	-0.0071
Ot009666	0.0211	-0.0007	0.041	-0.0116	0.0089	-0.0134
Ot009677_Ots29q	-0.0093	-0.0101	-0.0116	0.0201	-0.0069	-0.0066
Ot009682	-0.007	0.0104	-0.0078	0.0074	0.021	-0.0065
Ot009685	0.0459	0.0187	0.0401	0.0048	0.0081	-0.0056
Ot009698_IOts10	0.0251	-0.0136	-0.0136	0.0199	-0.0148	0.0067
Ot009710_Ots20c	0.0034	0.0156	-0.0099	-0.0092	-0.0101	-0.004
Ot009711_Ots16c	0.0027	-0.0114	-0.0124	-0.0074	-0.0107	-0.001
Ot009715	-0.0097	0.0413	0.0008	0.0427	0.0305	0.049
Ot009716_Ots31q	-0.0089	-0.0132	-0.0096	0.0154	0.0398	-0.0096
Ot009717_Ots26q	0.0363	0.0317	0.0291	0.029	-0.0049	0.0502
Ot009720_Ots01p	0.0223	0.001	0.0044	0.0121	0.0114	0.0124
Ot009723	-0.0096	-0.0091	-0.0079	0.022	-0.0086	-0.0004
Ot009724_Ots12p	0.0294	0.0033	0.0125	-0.0072	0.0103	-0.0076
Ot009727_Ots03q	-0.0092	0.0086	0.0199	-0.0087	-0.0081	0.0448
Ot009729_IOts30	-0.0009	-0.0062	-0.0079	-0.0017	0.0121	-0.0033
Ot009732_Ots11q	-0.0059	0.0031	-0.0063	-0.0158	-0.0112	0.0067
Ot009735_Ots03q	-0.0093	0.0384	0.0142	0.0427	-0.0091	0.0346
Ot009747	-0.002	-0.0098	0.0241	-0.011	0.0034	0.0295
Ot009766_IOts06	-0.01	0.0025	-0.0118	-0.0127	-0.0064	-0.0087
Ot009769	-0.0098	-0.0105	0.0141	-0.0071	-0.0084	-0.0003
Ot009771_Ots10q	0.0031	-0.0105	-0.0032	0.0187	0.0262	0.0016
Ot009772_Ots19p	-0.0083	-0.0086	0.0193	-0.0086	0.0059	-0.0008
Ot009777	-0.0018	0.0226	0.1092	0.0367	0.0019	0.0583
Ot009782	0.0363	0.0327	0.0363	-0.0077	-0.0013	0.0162
Ot009785_Ots05q	-0.0105	0.0544	0.0046	0.0074	0.0193	0.0771
Ot009787_Ots13q	0.002	-0.0107	-0.0076	-0.0093	-0.0109	0.0342
Ot009789_IOts09	0.0034	0.0074	-0.0011	-0.0119	-0.0064	0.0041
Ot009790_Ots08c	0.0152	0.0087	0.0347	-0.0044	-0.0046	0.0119
Ot009791_Ots01p	-0.01	0.0007	-0.0061	0.0251	-0.0074	0.0123
Ot009808_Ots12q	-0.0079	0.0579	-0.0057	0.0103	-0.0086	0.005
Ot009815_Ots21q	-0.0085	-0.0085	-0.0074	-0.008	-0.0086	0.0067
Ot009817_Ots05q	0.0513	-0.0061	-0.0054	-0.0014	-0.0004	-0.0067
Ot009824	-0.0104	-0.0106	0.0014	-0.0113	0.0205	-0.0109
Ot009827	-0.0083	0.0058	-0.0013	-0.0101	-0.004	-0.0078
Ot009831_Ots20q	-0.0046	-0.0059	-0.0058	-0.0095	0.0019	-0.0069
Ot009838	-0.0012	0.0685	0.0022	0.0121	-0.0111	0.0292
Ot009847	-0.0054	0.0262	-0.0092	0.0152	0.0005	0.0111
Ot009849_Ots06q	-0.0117	0.0084	0.029	0.0783	0.0007	0.065
Ot009850	-0.0026	-0.0097	-0.0047	0.0023	-0.0021	-0.0091
Ot009851	-0.0034	-0.0033	0.0431	0.0328	0.017	0.0174
Ot009866_Ots08p	-0.0117	0.0632	0.011	0.1173	0.0027	0.0435
Ot009867	-0.0082	0.0072	-0.0003	0.0195	-0.0012	0.0227
Ot009870_IOts30	-0.0114	-0.0098	0.0101	0.0234	0.0166	0.0622
Ot009872	-0.0104	-0.0137	-0.0058	0.019	0.0109	0.0073
Ot009877_IOts16	-0.0076	-0.0104	0.0018	-0.0122	-0.0016	-0.0098
Ot009888_Ots01q	-0.0008	-0.0013	0.0013	-0.0036	0.0003	0.0343
Ot009911_Ots09q	-0.0087	-0.007	-0.0039	0.0231	0.0167	0.0478
Ot009915_Ots14q	-0.0113	0.003	-0.0118	0.0338	0.003	0.0693
Ot009917_Ots28c	0.0011	-0.0183	-0.0068	-0.0142	-0.0156	0.0039
Ot009918	-0.002	0.0476	-0.004	-0.0144	-0.0103	-0.0125
Ot009919_Ots03q	0.0015	-0.0088	-0.0039	0.0058	-0.009	0.0287
Ot009925	-0.0048	-0.0116	-0.0082	0.0092	-0.0051	-0.0046
Ot009936_Ots05p	0.002	-0.0073	0.004	-0.0093	-0.0082	-0.0084
Ot009937_Ots03p	-0.007	-0.0084	-0.0052	0.0004	-0.0035	0.0353
Ot009941_Ots01q	0.0025	-0.0081	0.0095	0.0051	-0.0028	0.0065
Ot009943_Ots18q	-0.0089	-0.0053	-0.0088	-0.0106	-0.0054	-0.0118
Ot009949	0.0186	-0.0144	-0.0119	-0.0008	-0.0122	0.0177
Ot009950_Ots12q	-0.0072	-0.0101	-0.0158	-0.0101	-0.0062	0.0031
Ot009951	0.0064	-0.0042	-0.0006	0.0008	-0.0039	0.0141
Ot009956_Ots06p	0.1011	0.017	0.0042	-0.0105	-0.0048	-0.0102
Ot009963	-0.0094	-0.0096	0.0009	-0.0106	-0.007	0.0109
Ot009984_Ots26q	-0.0059	-0.0123	-0.0024	0.0038	-0.0103	-0.0073
Ot009988_Ots16q	-0.0075	-0.0071	-0.0062	0.0086	-0.0073	0.0188
Ot009990	0.0177	-0.0087	0.0469	-0.0133	0.0063	-0.0049
Ot009991_Ots20q	-0.0093	-0.0082	-0.0009	-0.0104	-0.0089	-0.0045
Ot010007	0.0065	0.0419	-0.0154	-0.0152	0	-0.011
Ot010008	-0.0118	-0.009	-0.0036	-0.0074	-0.0099	0.011
Ot010012_Ots22c	0.0028	-0.0108	-0.0102	-0.0049	0.0078	0.0655
Ot010032	-0.0088	-0.0093	0.0234	-0.0095	-0.008	0.0285
Ot010036_Ots25c	0.0026	-0.0051	0.0149	-0.0114	-0.0018	-0.002
Ot010039_Ots34q	-0.01	0.0025	-0.0096	0.0278	-0.0013	0.1685
Ot010040	0.006	-0.0036	0.0192	-0.0104	-0.0074	-0.0079
Ot010045	-0.0084	-0.0087	0.0165	-0.0065	-0.0075	-0.0031
Ot010046	-0.0088	-0.0038	-0.0095	-0.0131	0.0019	0.0164
Ot010053_Ots06p	-0.0074	0.0025	-0.0061	-0.0115	-0.0089	-0.0091
Ot010056_Ots21q	-0.0025	-0.0096	-0.0039	-0.0116	0.0054	-0.0073
Ot010070	-0.0041	-0.0041	0.024	0.0414	0.0029	0.0142
Ot010079_Ots17c	0.0144	-0.0058	-0.0161	-0.0133	0.0094	-0.0041
Ot010080	-0.0079	0.0216	-0.011	-0.0034	-0.0078	0.0171
Ot010082_Ots19p	0.0024	-0.0083	-0.0114	-0.0077	0.0692	0.0185
Ot010085_Ots33q	-0.0065	0.0267	-0.0073	0.0203	-0.001	0.0654
Ot010087	-0.003	-0.0122	-0.014	-0.0116	-0.0081	-0.0101
Ot010093	0.0016	-0.0022	0.0015	-0.007	-0.0011	-0.0014
Ot010094_Ots02p	-0.004	-0.0077	-0.0087	-0.0095	0.0034	0.0148
Ot010098_Ots08p	-0.0084	-0.0075	-0.0075	-0.008	-0.0064	0.0194
Ot010102_Ots02p	0.0041	-0.0031	-0.0071	0.0167	-0.005	0.0016
Ot010103_Ots29q	0.0068	0.0309	-0.0067	-0.0115	0.023	-0.0095
Ot010129	-0.0004	-0.0104	-0.0103	-0.0123	-0.0095	-0.0023
Ot010131	-0.0141	0.0048	0.0117	0.0262	-0.0118	-0.0149
Ot010132_Ots01q	-0.0019	0.0269	0.0187	0.0264	-0.0049	0.0113
Ot010135	-0.0042	-0.0017	-0.0073	-0.0026	-0.0063	-0.0107
Ot010139	0.0108	0.0555	-0.0007	0.0527	0.0046	0.0596
Ot010152	0.0033	0.0111	-0.0062	0.0111	-0.0113	0.0134
Ot010156_Ots07q	-0.0074	-0.007	0.0292	0.069	-0.0092	0.0307
Ot010159_Ots15p	-0.0084	0.0218	-0.0085	0.0329	-0.0021	0.0006
Ot010172	-0.0076	0.0027	-0.0041	-0.0101	-0.0023	0.0141
Ot010176_Ots19c	-0.0054	0.0015	-0.0076	-0.0013	-0.0053	0.0346
Ot010182_Ots06q	-0.0108	0.0003	-0.0116	0.0547	-0.0102	0.002
Ot010184_Ots01p	-0.004	-0.0091	-0.009	0.0192	-0.0067	-0.0031
Ot010189	-0.0056	0.0008	-0.0062	0.002	-0.0068	-0.0087
Ot010191	-0.0104	0.0293	-0.0101	0.0157	-0.0096	0.0134
Ot010196	0.003	-0.0131	0.0463	-0.0026	0.0245	0.0054
Ot010200_IOts08	0.0034	-0.0086	0.0218	-0.0065	-0.0028	-0.0074
Ot010201	-0.0083	-0.0026	-0.0091	0.007	-0.0079	0.0207
Ot010217	0.0054	0.0305	-0.0076	-0.0105	-0.0095	-0.008
Ot010228_Ots20q	-0.0037	-0.0024	-0.0104	0.0046	-0.0015	-0.0008
Ot010241_Ots26c	-0.014	-0.004	-0.0152	-0.0151	-0.0108	-0.014
Ot010248	-0.0063	0.0181	-0.0028	-0.0127	-0.0058	-0.0095
Ot010255	0.042	0.0171	-0.006	-0.0157	-0.0104	-0.0074
Ot010268	0.0376	-0.008	-0.0087	0.0265	0.0138	-0.0059
Ot010269_Ots02p	-0.0001	0.0056	-0.01	-0.0033	0.0078	-0.0104
Ot010270_Ots13q	-0.0121	0.0078	-0.0092	-0.0122	-0.007	0
Ot010286	-0.0089	-0.001	-0.0111	-0.0057	0.0181	0.024
Ot010293	0.0338	0.0727	0.0125	-0.0052	0.0075	-0.0116
Ot010294	-0.0012	-0.0031	-0.0027	-0.0027	-0.0056	0.0327
Ot010299	-0.0093	-0.0055	-0.0111	0.0061	-0.0102	0.0107
Ot010301_Ots29c	-0.01	0.021	-0.0106	-0.0038	-0.0062	-0.0068
Ot010302_Ots33p	-0.0088	-0.0063	-0.0009	-0.0112	-0.009	-0.0085
Ot010337_Ots03q	-0.0083	0.0084	-0.0082	-0.0053	-0.0076	-0.0029
Ot010341_Ots33p	0.0044	0.0421	-0.009	0.0223	-0.0019	0.0607
Ot010342_Ots13p	-0.0073	-0.0108	0.0075	-0.0137	0.0128	0.0291
Ot010343_Ots05p	-0.0125	-0.0083	-0.0045	0.0185	-0.0092	0.0124
Ot010354_Ots33q	-0.0035	-0.0109	-0.0129	0.0135	-0.0121	0.0818
Ot010362_Ots26q	-0.0084	0.013	-0.0095	-0.0012	-0.0082	-0.007
Ot010379	0.0684	-0.0028	0.0459	0.0834	0.0198	0.0664
Ot010383	-0.0086	-0.0092	0.0084	0.0052	0.0028	-0.009
Ot010395	0.0012	-0.0136	-0.0078	-0.0125	-0.004	-0.0127
Ot010400	0.0077	0.0244	0.03	0.0077	0.0237	0.0516
Ot010402_Ots33q	-0.0091	0.0093	-0.0072	-0.0075	-0.0106	-0.0046
Ot010415	-0.0073	-0.0103	-0.0069	-0.006	-0.008	0.003
Ot010417_Ots20q	-0.0037	0.0096	0.0059	-0.0017	-0.0025	-0.0063
Ot010418_Ots03q	-0.0071	0.0188	0.0316	0.0002	-0.0045	0.0465
Ot010426	0.0164	0.0104	-0.008	0.0319	-0.0073	0.0026
Ot010430_Ots12q	-0.0082	0.0012	-0.0088	-0.0072	-0.0083	-0.0087
Ot010442_Ots07q	0.0079	-0.0013	-0.0076	-0.001	-0.0031	0.0085
Ot010443_Ots06c	-0.0085	-0.0054	0.0253	-0.0039	0.0174	-0.0043
Ot010445	0.0047	-0.0088	-0.0114	0.0063	-0.0074	0.0041
Ot010452_Ots06p	-0.0086	-0.0028	-0.0006	0.0099	-0.0074	-0.0099
Ot010471	0.0392	0.0067	0.009	0.0283	0.01	-0.0112
Ot010476_Ots09p	-0.0094	-0.0049	-0.0089	-0.0113	-0.0094	0.0622
Ot010477_Ots15p	0.0106	0.0053	-0.0071	0.0177	-0.0078	-0.0053
Ot010479	-0.0004	0.052	0	0.061	0.0066	0.0435
Ot010480	-0.011	0.0026	-0.0094	0.0184	-0.0082	0.0404
Ot010482_Ots13p	0.0078	-0.0077	-0.0024	-0.0096	-0.0062	0.0059
Ot010491_Ots22q	-0.0119	-0.0136	-0.0118	-0.0035	-0.0006	-0.0104
Ot010493_Ots04c	0.0817	-0.0104	0.0001	0.0333	0.0048	-0.0112
Ot010505	0.0245	-0.01	0.0061	-0.0207	0.0247	0.02
Ot010512	-0.0067	-0.0092	-0.0067	-0.0079	0.0063	0.0169
Ot010516	-0.014	-0.0117	-0.0105	0.0338	-0.0088	-0.0028
Ot010528	0.0044	-0.0093	-0.0079	0.019	-0.0051	-0.0113
Ot010534	0.0111	0.0243	0.0077	0.0008	0.0156	-0.0057
Ot010535_Ots16q	0.0056	-0.0026	-0.0056	-0.0082	-0.0057	0.0122
Ot010539_Ots02p	0.0301	-0.0083	0.004	-0.0081	-0.0018	-0.0053
Ot010541_Ots11q	0.0243	0.001	-0.0109	0.002	-0.0102	-0.009
Ot010542_IOts20	0.0064	-0.0108	0.0028	0.0014	0.0046	-0.0098
Ot010545_Ots20q	0.0122	0.0083	-0.0068	0.1022	-0.005	0.0991
Ot010548_Ots14p	-0.0088	-0.0088	-0.0087	-0.0114	-0.0094	-0.0104
Ot010549	-0.0082	-0.008	-0.0044	-0.0044	-0.0063	-0.0062
Ot010551_Ots27c	0.0003	0.0044	-0.0054	-0.0112	-0.0086	-0.0088
Ot010566	-0.0056	-0.0049	-0.0018	-0.0087	0.0152	0.0438
Ot010571	-0.0076	0.0127	-0.0009	0.0112	-0.0003	0.0026
Ot010572	0.0186	0.01	-0.0098	-0.0093	-0.0006	0.0346
Ot010579_Ots02p	-0.0098	-0.0098	-0.0126	0.0011	-0.0094	-0.0114
Ot010581_Ots03q	-0.0051	-0.0037	0.0097	0.0128	-0.0074	-0.004
Ot010586_Ots08q	-0.0058	-0.0029	-0.0131	-0.0093	-0.007	0.006
Ot010589_Ots05q	-0.0096	-0.0109	0.0044	0.0098	0.0067	0.1253
Ot010594_Ots23q	0.0241	0.0419	-0.0099	-0.0006	-0.0091	-0.0028
Ot010598_Ots01p	0.002	-0.0068	0.0034	-0.0078	-0.0059	-0.0081
Ot010600	-0.003	0.0127	-0.007	-0.0084	0.0109	-0.0116
Ot010603	0.0181	0.0155	0.0518	0.0023	-0.0034	0.0058
Ot010606_Ots20q	0.0166	-0.0016	-0.0083	-0.0146	0.0006	-0.0137
Ot010616_Ots05p	-0.006	-0.001	0.0077	0.0059	-0.0063	0.0854
Ot010618	-0.0179	-0.0096	0.0235	0.0177	-0.0167	-0.0161
Ot010624	0	0.0291	0.0027	0.0043	0.021	0.0115
Ot010627_Ots11p	-0.0071	0.007	-0.0059	-0.0119	-0.0104	-0.003
Ot010628	-0.009	-0.0098	-0.0046	0.0363	-0.0082	0.0054
Ot010629	-0.01	0.009	0.0034	-0.009	-0.0128	0.0011
Ot010632_Ots09p	-0.0062	0.0139	-0.0089	-0.0071	-0.0088	-0.0088
Ot010637_Ots26q	0.0033	-0.012	-0.0093	-0.0031	-0.0092	0.0161
Ot010640	-0.01	-0.0021	-0.0081	0.0004	-0.0041	-0.0081
Ot010648_Ots19q	-0.0084	-0.0037	-0.0014	-0.0104	-0.0084	0.0136
Ot010652	-0.0086	0.0002	-0.0078	0.0133	-0.0075	0.0366
Ot010658	-0.0061	0.0046	-0.0067	-0.0074	-0.0063	0.0056
Ot010670	-0.0091	-0.0081	0.019	0.0216	-0.0084	0.0148
Ot010674_Ots03p	-0.0064	-0.0069	-0.0068	-0.008	0.0051	-0.0062
Ot010677	-0.003	-0.0051	-0.0079	-0.0047	-0.0035	-0.0118
Ot010678	-0.0009	-0.0035	0.0115	0.0388	0.004	0.0453
Ot010681_IOts01	-0.0017	-0.0086	0.0046	-0.0057	-0.0045	-0.0064
Ot010684_Ots08q	-0.0072	0.0407	0.0009	-0.0146	0.0187	-0.01
Ot010686_Ots31q	-0.0136	-0.0122	-0.0095	-0.0164	-0.0126	0.0058
Ot010688	-0.0101	0.0136	-0.0069	-0.0103	-0.0089	-0.0029
Ot010698	-0.008	-0.0086	-0.0061	-0.0059	-0.0099	0.0082
Ot010700_Ots30q	-0.002	0.0252	-0.0104	-0.0117	-0.009	0.0125
Ot010704	-0.0011	0.0028	0.0281	0.0104	0.0052	0.0171
Ot010705_Ots09p	0.0418	0.015	0.0069	0.0224	0.0042	-0.013
Ot010716_Ots30q	-0.0071	-0.0122	-0.0162	0.0065	-0.0067	0.0453
Ot010717_Ots12q	0.0215	0.0269	0.0226	0.0427	0.0161	0.0172
Ot010729_Ots16q	0.0029	-0.0103	-0.0011	0.0065	-0.0054	-0.0078
Ot010733	-0.0058	-0.0039	-0.0116	-0.0043	0.0106	0.0178
Ot010748	0.0566	0.0491	0.0491	0.0435	0.0464	0.0076
Ot010750	0.0011	0.0048	0.0078	0.0165	0.0069	0.0191
Ot010754_IOts04	0.011	0.025	0.0137	0.0215	-0.004	0.0071
Ot010760	0.0002	-0.0071	0.0103	0.0213	0.0022	0.0507
Ot010762	0.0083	0.0104	-0.0091	-0.0094	-0.0048	-0.0101
Ot010767	-0.0193	-0.0172	-0.0204	-0.0139	-0.0103	-0.0035
Ot010771_IOts33	-0.0115	-0.012	-0.0121	-0.0149	0.0015	-0.0046
Ot010772	0.0002	0	0.0501	0	0.0152	0
Ot010774	0.0023	-0.0045	0.0076	-0.0124	-0.0081	-0.0095
Ot010782_IOts27	0.0199	0.0002	-0.0105	0.0172	0.007	-0.0072
Ot010789_Ots14q	0.0426	0.0277	0.0056	0.0849	0.0284	0.1614
Ot010790_Ots19q	0.0064	-0.0074	-0.0071	-0.0049	-0.0079	0.0222
Ot010794_Ots20c	0.0173	0.0002	-0.0109	-0.0015	-0.0037	-0.0097
Ot010796_Ots19p	0.0049	0.0221	-0.0062	-0.0116	0.0125	0.0034
Ot010801	-0.0088	-0.0052	-0.006	0.0168	-0.0071	0.0021
Ot010808	0.0154	0.0161	0.0123	-0.0117	0.0228	-0.0113
Ot010814	-0.0097	0.0041	-0.0074	0.0157	-0.0047	0.0415
Ot010820_Ots29q	0.0961	0.007	0.0377	-0.0109	0.0126	0.0384
Ot010822_Ots25c	-0.0003	-0.001	0.0035	0.0016	0.0664	0.0004
Ot010833_Ots04p	-0.0061	-0.0105	0.008	-0.0103	-0.0044	0.0485
Ot010841	0.0281	-0.0102	-0.0074	-0.011	0.0243	0.0055
Ot010843	-0.0064	0.0058	-0.0003	-0.0065	-0.0038	0.0325
Ot010853_Ots09p	0.0089	0.0123	-0.0032	-0.0003	0.0261	-0.0071
Ot010859	0.0686	0.0276	-0.0085	0.0224	-0.0078	-0.0148
Ot010865_Ots33q	0.0102	0.0014	-0.0075	-0.0109	-0.0076	-0.01
Ot010867_Ots08p	0.0194	0.0071	0.021	-0.0003	0.0529	-0.0037
Ot010871_Ots17c	-0.0007	0.0258	-0.0105	0.028	0.0011	0.0884
Ot010875	0.0004	0.0129	0.0041	0.0634	0.018	0.0271
Ot010885_Ots01p	0.1112	0.0222	0.0012	0.0105	-0.0031	0.0022
Ot010887	-0.0121	-0.0129	0.0015	-0.0126	0.0007	-0.0122
Ot010892_Ots19c	-0.0108	-0.0095	-0.0148	0.0528	-0.0099	0.0737
Ot010894	-0.0079	0.0012	0.0013	-0.0013	-0.01	0.0206
Ot010897	-0.008	0.005	-0.0082	-0.0105	0.0126	-0.0096
Ot010898_Ots34q	-0.0061	-0.0115	-0.0115	-0.0115	-0.0075	-0.01
Ot010899	-0.0029	-0.0019	-0.0054	0.0359	-0.0079	-0.0101
Ot010903_IOts02	-0.0039	-0.0098	0.002	-0.0101	-0.0101	-0.0109
Ot010908_IOts05	-0.0045	-0.0076	-0.0092	-0.0098	-0.0068	0.021
Ot010931_Ots06q	-0.0116	0.0109	-0.0062	0.0174	-0.0104	0.0428
Ot010935	-0.009	-0.0084	0.0392	0.0085	-0.0077	0.0417
Ot010939_Ots16q	0.0613	0.0138	-0.0101	0.0607	0.0235	0.0658
Ot010940	-0.0051	-0.0056	0.0071	-0.0017	-0.0038	0.0036
Ot010947	0.0124	0.0337	0.0199	0.0929	0.032	0.0623
Ot010953_Ots16q	-0.0102	0.0054	-0.0125	-0.014	-0.0112	-0.0109
Ot010969	0.0018	0.0056	-0.0064	-0.0083	0.0004	0.0001
Ot010970_Ots28q	0.0015	0.0128	0.0048	0.0389	0.0203	0.0801
Ot010975_IOts09	-0.0002	-0.0096	-0.009	0.0074	-0.0083	-0.0115
Ot010977_IOts12	-0.0036	0.0147	-0.0123	-0.0154	-0.0116	-0.0103
Ot010985_Ots09p	0.0245	-0.0088	0.0182	0.0473	-0.008	-0.0035
Ot010987_Ots22q	0.0345	0.0176	-0.0085	0.012	-0.0093	-0.0082
Ot010999_Ots19q	-0.0038	-0.0017	0.009	0.0125	-0.0049	-0.0091
Ot011000	-0.0051	-0.0074	-0.0009	0.0012	-0.0064	-0.0099
Ot011013_IOts31	0.0894	0.0039	0.0745	0.0426	0.0621	0.0745
Ot011014_Ots30q	0.0143	-0.0086	0.0012	0.008	-0.0085	0.0061
Ot011020_Ots01q	-0.0122	-0.0038	-0.0138	0.0082	0.0117	-0.0093
Ot011021_Ots20q	0.0084	-0.0115	0.0061	0.0008	0.0047	0.1007
Ot011028_IOts10	-0.0033	0.0357	0.0243	-0.0106	0.0301	0.0406
Ot011031_Ots08p	0.0293	0.0446	0.0039	0.0216	-0.0072	0.0224
Ot011032	-0.005	-0.0042	-0.0104	0.0038	-0.0068	0.0217
Ot011038_Ots16p	-0.0085	-0.0069	-0.0103	-0.0102	-0.008	-0.0086
[truncated: 7,412 more rows]

## Sheet: S5. Nb
	Table S5 a) Spawning groups and census sizes (Ncensus) to which estimates of effective number of breeders, Nb, apply, the proportions of Ncensus that were of hatchery origin (Phatchery), and the years and populations from which Nb estimates were obtained using the linkage disequilibrium (LD) method. Nb_LD (95% CI) are the LD estimates with 95% confidence intervals, Bias is the approximate bias in…										Table S5 b) Effective number of breeders (95% CI) for both hatchery lines from 1998-2010 estimated using the temporal method.
a.	Spawning Group	Ncensus	Phatchery	Year (Population) Sampled	Nb_LD (95% CI)	Bias	Nb_Adj (95% CI)	Nb_Adj/Ncensus		b.	Hatchery Line	Temporal Ne
	1994River	563	0	1998 (P1 Founders)	360 (349-373)	1.85	195 (189-202)	0.35			INT	466 (446-486)
	1998River	387	0	2002 (F1 Wild)	434 (416-452)	1.82	238 (229-248)	0.62			SEG	69 (66-72)
	2002River	8044	0.76	2006 (F2 INT)	604 (572-640)	0.68	888 (841-941)	0.11
	2006River	3364	0.52	2010 (F3 INT)	939 (881-1005)	1.39	676 (634-723)	0.2
	1998Hatchery	338	0	2002 (F1 Hatchery)	167 (164-170)	1.84	91 (89-92)	0.27
	2002Hatchery	98	1	2006 (F2 SEG)	103 (102-104)	1.91	54 (53-54)	0.55
	2006Hatchery	69	1	2010 (F3 SEG)	46 (45-46)	1.74	26 (26-26)	0.38

## Sheet: S6. Nb_bias_calcs
Table S6. Bias calculations for Nb estimates generated by the LD method in NeEstimator (Nb^LDNe) for the a) river (wild and integrated line) and b) hatchery (segregated line). Generations (denoted by different colors) are 4 years long since 80-90% of the population mature at age 4. The number adult fish returning to the river that were of wild/natural origin (NRiver(Wild/NOR)) and hatchery origin…
a. Nb(River)
Year	NRiver(Wild/NOR)	NRiver(HOR)	NHatchery Broodstock	Ncensus	PHOS	Ngen	Wt. Ngen	Wt. Ngen/Ncensus	Expected bias	Nb^LDNe	Adjusted Nb^	AdjNb^/Ncensus	Notes
1982*	1146	0		1146
1983*	1007	0		1007		4288.05
1984	1535	0		1619
1985	2331	0		2428
1986	3251	0		3267
1987	1734	0		1928		8628.64
1988	1340	0		1575
1989	2331	0		2515
1990	2016	0		2047
1991	1583	0		1583		7432.3
1992	3009	0		3027
1993	1869	0		1869
1994	563	0		563				12.3939	1.85	360	194.595	0.345639	Nb^LDNe estimated from 1998 wild adults
1995	355	0		355		2931.21	6977.78
1996	1631	0		1631
1997	1184	0	238	1422	0								Start of CESRF hatchery
1998	387	0	338	725	0			10.3382	1.82	434	238.462	0.61618	Nb^LDNe estimated from 2002 wild adults
1999	966	0	435	1401	0	4692.85	4000.88
2000	10972	688	448	12108	0.0568219
2001	4751	7047	368	12166	0.579237
2002	1909	6135	386	8430	0.727758			0.521329	0.68	604	888.235	0.110422	Nb^LDNe estimated from 2006 NOR adults
2003	1117	2141	315	3573	0.599216	28404.7	4193.57
2004	7207	3080	370	10657	0.289012
2005	4576	1109	377	6062	0.182943
2006	1631	1733	361	3725	0.465235			2.29129	1.39	939	675.54	0.200814	Nb^LDNe estimated from 2010 NOR adults
2007	844	1465	365	2674	0.547868	17753.6	7707.9
2008	1220	3114	404	4738	0.657239
2009	2544	4494	361	7399	0.607379
2010	2849	5525	295	8669	0.637328
2011	4018	4566	300	8884	0.513958	27868.3	13757.7
2012	2550	2926	320	5796	0.504831
2013	2386	2427	332	5145	0.47172
Ratios to determine expected bias in NbRiver estimates
	Constant pop size	1994	1998	2002	2006
Nb	100	100	100	100	100
Ne/Nb	4	12.4	10.3	0.52	2.3
Expected(Nb^)	160	185.075	182.301	68.4211	139.394
Nb^/true Nb (bias)	1.6	1.85075	1.82301	0.684211	1.39394
b. Nb(Hatchery). For these calculations, we considered only fish that were spawned in the hatchery since no fish from the segregated line are allowed to spawn naturally.
Year	NRiver(Wild/NOR)	NRiver(HOR)	NHatchery Broodstock	Ncensus	PHOS	Ngen	Wt. Ngen	Wt. Ngen/Ncensus	Expected bias	Nb^LDNe	Adjusted Nb^	AdjNb^/Ncensus	Notes
1982*	1146	0		1146
1983*	1007	0		1007		4288.05
1984	1535	0		1619
1985	2331	0		2428
1986	3251	0		3267
1987	1734	0		1928		8628.64
1988	1340	0		1575
1989	2331	0		2515
1990	2016	0		2047
1991	1583	0		1583		7432.3
1992	3009	0		3027
1993	1869	0		1869
1994	563	0		563				12.3939	1.85	360	194.595	0.345639	Nb^LDNe estimated from 1998 wild adults
1995	355	0		355		2931.21	6977.78
1996	1631	0		1631
1997			238	238	0								Start of CESRF hatchery
1998			338	338	0			11.8369	1.84	167	90.7609	0.268523	Nb^LDNe estimated from 2002 HOR adults
1999			435	435	0	1588.53	4000.88
2000			448	448	0
2001			34	34	1
2002			98	98	1			21.4184	1.91	103	53.9267	0.550272	Nb^LDNe estimated from 2006 HOR adults
2003			81	81	1	295.237	2099
2004			71	71	1
2005			71	71	1
2006			69	69	1			6.69694	1.74	46	26.4368	0.383142	Nb^LDNe estimated from 2010 HOR adults
2007			61	61	1	270.933	462.089
2008			118	118	1
2009			68	68	1
2010			84	84	1
2011			77	77	1	332.832	315.777
2012			71	71	1
2013			81	81	1
Ratios to determine expected bias in NbHatchery estimates
	Constant pop size	1994	1998	2002	2006
Nb	100	100	100	100	100
Ne/Nb	4	12.4	11.8	21.42	6.7
Expected(Nb^)	160	185.075	184.375	191.079	174.026
Nb^/true Nb (bias)	1.6	1.85075	1.84375	1.91079	1.74026

## Sheet: S7. Nb_contributions
Table S7. Estimated contribution of naturally spawning fish (i.e. managed gene flow) to Nb in the integrated line. Broodstock sizes (Nbrood) and Nb estimates reflect the parents of the generations sampled for the integrated (INT) and segregated (SEG) hatchery lines. The ratio of Nbrood INT to Nbrood SEG is compared to the rato of Nb INT to Nb SEG to determine the ratio difference. A positive rati…
Generation	Nbrood INT	Nbrood SEG	Nb INT	Nb SEG	INT:SEG Nbrood ratio	INT:SEG Nb ratio	Ratio Difference (Effect of Natural Spawners)
F1	387	338	238	91	1.14497	2.61538	1.5
F2	386	98	888	54	3.93878	16.4444	12.5057
F3	361	69	676	26	5.23188	26	20.7681

## Sheet: S8. Outlier_loci
Table S8. Discriminatory loci identified for DF1 of the DAPC, and outlier loci identified by Bayescan and FTEMP.
DAPC Discriminatory Loci	Bayescan Outliers	FTEMP INT Outliers	FTEMP SEG Outliers
Ot002849_Ots01p	Ot004792	Ot000020	Ot000010_Ots20q
Ot025515	Ot006129	Ot001542	Ot000736
Ot022117_Ots04p	Ot007867_Ots05q	Ot001874	Ot000873_Ots03q
Ot023420_Ots06p	Ot011640	Ot002315	Ot001027_Ots28q
Ot053081_Ots07q	Ot011692	Ot003342	Ot001063
Ot010545_Ots20q	Ot013186	Ot003881	Ot001366_Ots09p
Ot036158_Ots11q	Ot015056	Ot004792	Ot001503_Ots04p
Ot024072_IOts29	Ot022034	Ot005433	Ot001542
Ot028725_Ots03q	Ot025789	Ot006129	Ot001543
Ot024652_Ots05q	Ot028716	Ot006634	Ot001585_Ots22q
Ot009866_Ots08p	Ot029350	Ot007210	Ot001874
Ot002887_Ots15p	Ot040461	Ot008780	Ot001925_Ots15c
Ot044266_Ots11p	Ot041791	Ot011013_IOts31	Ot002194_Ots11c
Ot042587_Ots01q	Ot046544	Ot011640	Ot002301_Ots07q
Ot015757_Ots09p	Ot048794	Ot011692	Ot002433_Ots20q
Ot000485_Ots13p	Ot049760	Ot012818	Ot003221_Ots18q
Ot052992	Ot050370	Ot012834_Ots03p	Ot003281_Ots20q
Ot017356_Ots31q	Ot052416	Ot013124_Ots33p	Ot003745
Ot017286	Ot053676	Ot013186	Ot003881
Ot024434	Ot003881	Ot013531	Ot003985
Ot003281_Ots20q	Ot006634	Ot014068	Ot004600
Ot000873_Ots03q	Ot056284	Ot015056	Ot004792
Ot028972_Ots08p	Ot008780	Ot015158_Ots11c	Ot004964_Ots33p
Ot036298_Ots25q	Ot045757	Ot015508	Ot005040
Ot003284	Ot055867	Ot015796	Ot005155_Ots03q
	Ot055965_Ots06q	Ot016472	Ot005185_Ots12p
	Ot008268_Ots18c	Ot016918	Ot005289
	Ot025725	Ot018652	Ot005750
	Ot001503_Ots04p	Ot019089	Ot006129
	Ot002194_Ots11c	Ot022034	Ot006634
	Ot033271_Ots15q	Ot022400	Ot006655_Ots09q
	Ot012818	Ot022485	Ot006759
	Ot051252	Ot022601	Ot006927
	Ot039279	Ot022870	Ot007168_IOts26
	Ot017286	Ot022989	Ot007452
	Ot038576	Ot023325	Ot007867_Ots05q
	Ot005433	Ot024696	Ot008130
	Ot022485	Ot024733_IOts22	Ot008351
	Ot005185_Ots12p	Ot025789	Ot008734_Ots08p
	Ot006205	Ot027738	Ot009007
	Ot043995	Ot028716	Ot009041_Ots17q
	Ot003342	Ot029140	Ot009410_Ots21q
	Ot019089	Ot029186	Ot009715
	Ot014068	Ot029350	Ot010039_Ots34q
	Ot029723	Ot029723	Ot010139
	Ot016472	Ot030753	Ot010545_Ots20q
	Ot015508	Ot032094	Ot010589_Ots05q
	Ot040834	Ot032184	Ot010789_Ots14q
	Ot001542	Ot032258	Ot010892_Ots19c
	Ot030692	Ot032456	Ot010947
	Ot017829	Ot033959	Ot011372
	Ot024291	Ot036285	Ot011540_IOts11
	Ot022278	Ot037157	Ot011612
	Ot032094	Ot038576	Ot011640
	Ot049562_Ots04p	Ot040165	Ot011692
	Ot034663_Ots11q	Ot040461	Ot011912
	Ot023325	Ot040834	Ot012007
	Ot001063	Ot040981	Ot012818
	Ot039117	Ot041791	Ot013062
	Ot025515	Ot041899_Ots26q	Ot013067
	Ot013961	Ot043252	Ot013078_Ots07p
	Ot013062	Ot043995	Ot013186
	Ot002301_Ots07q	Ot046544	Ot013850
	Ot052399	Ot047170	Ot013961
	Ot016783_Ots12p	Ot047754	Ot014181_Ots33p
	Ot029186	Ot048794	Ot014260_Ots32q
	Ot051180	Ot049760	Ot014444
	Ot010545_Ots20q	Ot050354	Ot014492
	Ot033959	Ot050370	Ot014545_Ots24q
	Ot027738	Ot051180	Ot014685_Ots06c
	Ot030753	Ot051761_Ots02q	Ot014760_Ots02p
	Ot006980_IOts30	Ot052269_Ots01q	Ot014921
	Ot024028_Ots30q	Ot052399	Ot014974
	Ot037157	Ot052416	Ot015158_Ots11c
	Ot003284	Ot052746	Ot015508
		Ot053676	Ot015893
		Ot054731_Ots04p	Ot016518
		Ot055867	Ot016739
		Ot056088	Ot016783_Ots12p
		Ot056284	Ot016973_IOts23
			Ot017179_Ots32q
			Ot017286
			Ot017700
			Ot017829
			Ot017853
			Ot018593
			Ot018658
			Ot018704
			Ot018997
			Ot019148_Ots12p
			Ot019206
			Ot019736
			Ot019832
			Ot019893_Ots30q
			Ot019910_Ots10p
			Ot020195
			Ot020467
			Ot022034
			Ot022070_Ots24q
			Ot022278
			Ot022484
			Ot022499
			Ot022914
			Ot023023_Ots20q
			Ot023094
			Ot023325
			Ot023461_Ots24c
			Ot023890_IOts06
			Ot023928_Ots27c
			Ot024291
			Ot024726
			Ot024786_Ots05p
			Ot024813
			Ot025320
			Ot025515
			Ot025692_Ots16q
			Ot025789
			Ot025840
			Ot025925
			Ot025936_Ots17q
			Ot026243_Ots07q
			Ot026379
			Ot026440
			Ot026546_IOts08
			Ot026636_Ots08p
			Ot026788_IOts19
			Ot026913_IOts09
			Ot027342_Ots02p
			Ot027391
			Ot028716
			Ot029010_Ots01q
			Ot029061_Ots32q
			Ot029085
			Ot029350
			Ot029515
			Ot029722_Ots06p
			Ot030038_Ots04p
			Ot030157
			Ot030692
			Ot030775
			Ot030837_Ots30q
			Ot030873_Ots25q
			Ot031017_IOts23
			Ot031183
			Ot031409
			Ot031753
			Ot031880_Ots22q
			Ot031916_Ots03q
			Ot032094
			Ot032471_Ots17c
			Ot033014_Ots24q
			Ot033271_Ots15q
			Ot033946_Ots20c
			Ot034321_Ots04q
			Ot034663_Ots11q
			Ot035058_Ots25q
			Ot035741_Ots09q
			Ot036117_Ots16q
			Ot036158_Ots11q
			Ot036162_Ots21q
			Ot036750
			Ot037365
			Ot037370
			Ot037732
			Ot038093_Ots07q
			Ot038566
			Ot039037
			Ot039090_Ots20q
			Ot039279
			Ot039755_IOts15
			Ot039942
			Ot039954
			Ot040165
			Ot040461
			Ot040777
			Ot040801_Ots18c
			Ot040834
			Ot041381
			Ot041791
			Ot041831_Ots16q
			Ot042087_IOts09
			Ot042241
			Ot042508_Ots01q
			Ot042763_IOts05
			Ot043324
			Ot043995
			Ot044024
			Ot044266_Ots11p
			Ot044865
			Ot045157_Ots13p
			Ot045571
			Ot045757
			Ot045906
			Ot046266_Ots09q
			Ot046544
			Ot047272
			Ot047669
			Ot047761
			Ot048794
			Ot048868_Ots20q
			Ot049061
			Ot049335
			Ot049562_Ots04p
			Ot049606
			Ot049760
			Ot050370
			Ot050492
			Ot050882_Ots25q
			Ot050926
			Ot052185
			Ot052337
			Ot052416
			Ot053676
			Ot054248
			Ot055199
			Ot055459
			Ot055867
			Ot055965_Ots06q
			Ot056061
			Ot056088
			Ot056102
			Ot056153
			Ot056193
			Ot056266
			Ot056284
			Ot056310_Ots26q
			Ot056319
			Ot056379

## Sheet: S9. Sliding Window
Table S9. Regions identified by the sliding window analyses as showing significantly elevated divergence from the P1 founders. Regions that were unique to one population are designated with a “X,” while those that overlapped among two or more populations have the map positions of the regions listed for each population. The number of generations that a region showed elevated divergence (Number of …
Chromosome	Map Position (cM)	F1 Wild	F2 INT	F3 INT	F1 Hatchery	F2 SEG	F3 SEG	Number of Gens INT	Number of Gens SEG
Ots01	28.11-31.59		X					1
Ots01	68.08			X				1
Ots01	99.36				X				1
Ots02	11.24-12.36					X			1
Ots02	110.92-115.40		110.92-115.40		110.92-115.40			1	1
Ots03	104.23					X			1
Ots03	105.63-107.02						X		1
Ots03	116.80-119.54		X					1
Ots03	143.21-145.99			X				1
Ots03	150.16-151.56	X						1
Ots04	37.52-43.15					37.52-43.15	37.52-41.74		2
Ots04	54.43-60.06					X			1
Ots04	95.29-100.93		98.11-99.52		96.70-100.93		95.29-98.11	1	2
Ots04	130.52-141.80	130.52-133.34			134.75-138.98	137.57-141.80	133.34-136.16	1	3
Ots05	26.43-32.96		28.61-32.96		26.43-32.96			1	1
Ots05	84.16-86.34	X						1
Ots05	87.43-95.05	91.79-95.05			88.52-91.79	87.43-91.79	89.61-90.70	1	3
Ots05	96.14-103.77			97.23-103.77	96.14-101.59			1	1
Ots05	115.75-116.84			X				1
Ots06	51.07-54.07	X						1
Ots06	94.64-100.65	96.14-100.65				94.64-100.65		1	1
Ots06	138.21-139.71						X		1
Ots07	36.25-39.00				X				1
Ots07	44.51-51.40				X				1
Ots07	73.45-81.72				X				1
Ots07	88.61				X				1
Ots07	114.79-116.17		114.79-116.17	116.17	116.17			2	1
Ots07	139.59-140.97			X				1
Ots08	22.51-30.40			X				1
Ots08	108.09-111.47	X						1
Ots08	119.35-120.48			X				1
Ots09	46.27-49.51		X					1
Ots09	80.30-86.78			83.54		80.30-86.78		1	1
Ots09	115.95-122.43					115.95-119.19	117.57-122.43		2
Ots09	127.29-128.91				X				1
Ots09	138.63-146.73			143.49-146.73	140.25-141.87	140.25-141.87	138.63-143.49	1	3
Ots09	159.7						X		1
Ots10	23.90-35.07		X					1
Ots10	79.76-83.49		81.00-83.49		79.76-83.49			1	1
Ots10	88.45	X						1
Ots11	35.86					X			1
Ots11	57.77-71.46	57.77-66.90		57.77-66.90	57.77-66.90	66.90-71.46	57.77-60.51; 67.81-69.64	2	3
Ots11	76.03-83.33		X					1
Ots11	107.07-112.55			X				1
Ots11	119.85-123.50						X		1
Ots12	26.14-35.29		26.14-35.29			27.45-35.29	27.45-35.29	1	2
Ots12	60.13-62.74		X					1
Ots12	101.95-105.87	105.87		101.95-105.87		101.95		2	1
Ots13	9.00-13.40					X			1
Ots13	29.54-31.01			X				1
Ots13	130.78				X				1
Ots14	81.10-82.66						X		1
Ots14	154.58-162.39		X					1
Ots14	163.96-165.52					X			1
Ots14	174.90-179.59	X						1
Ots15	91.91-96.53	X						1
Ots15	119.63-124.25		X					1
Ots15	132.33-139.26			132.33-136.95			132.33-139.26	1	1
Ots16	59.94-64.37	X						1
Ots18	9.18-16.77	X						1
Ots18	43.33-47.76						X		1
Ots19	24.73		X					1
Ots19	29.97-39.41			X				1
Ots19	56.19-57.24	X						1
Ots20	31.38-36.25		X					1
Ots20	49.87						X		1
Ots20	54.73-57.65						X		1
Ots20	63.49-64.46		X					1
Ots20	93.65-99.49	93.65-99.49			97.55-99.49	97.55-99.49		1	2
Ots21	9		X					1
Ots22	12.86-20.58				X				1
Ots23	21.43-25.05			X				1
Ots24	38.15-42.17				X				1
Ots25	42.36-47.79		X					1
Ots25	69.52-72.62						X		1
Ots26	10.67-13.10						X		1
Ots26	45.69-52.01						X		1
Ots27	31.79-34.15						X		1
Ots28	14.83-15.99			X				1
Ots28	20.07-28.22				X				1
Ots28	29.39-34.05		X					1
Ots28	56.19-59.68			X				1
Ots28	64.92-66.67		X					1
Ots29	61.06-63.27	X						1
Ots30	9.00-9.72						X		1
Ots30	14.05-21.27						X		1
Ots30	23.43-27.76					X			1
Ots30	72.49-73.22			X				1
Ots32	9.00-11.72		X					1
Ots32	31.47-44.40		31.47-44.40			31.47-36.23		1	1
Ots33	98.92-108.77		X					1
Ots34	16.64-29.66						X		1

## Sheet: S10. Gene Ontologies
	Table S10 a) Alignments to the rainbow trout (RBT) genome, BLAST results, gene functions, and gene ontologies (GO Slim Terms) for all mapped loci within the seven genomic regions that exhibited overlap among the three tests of adaptive divergence (Region of Overlap, described in Table 1). Loci that were identified as outliers by FTEMP or Bayescan are highlighted in bold. Gene and coding sequence …																			Table S10 b) Complete references, listed in alphabetical order, for the gene functions described in Table S10 a.
a.	Locus	Chrom	Map Position (cM)	Region of Overlap	RBT Scaffold	RBT Chrom	RBT Gene	Coding Seq.	Seq. Length (bp)	Seq. Description	Number of BLAST Hits	Minimum e-value	Mean Similarity	Number of GO Terms	Gene Function	Gene Function References	Gene Ontologies (GO Slim Terms)		b.	Gene Function Reference
	Ot001503_Ots04p	Ots04	38.53	1	No RBT alignment															Benton, C. R., G. P. Holloway, X. X. Han, Y. Yoshida, et al. 2010. Increased levels of peroxisome proliferator-activated receptor gamma, coactivator 1 alpha (PGC-1 alpha) improve lipid utilisation, insulin signalling and glucose transport in skeletal muscle of lean and insulin-resistant obese Zucker rats. Diabetologia 53:2008-2019.
	Ot049562_Ots04p	Ots04	38.53	1	scaffold_1172	chrUn_6	No RBT annotation													Blaho, V. A. and T. Hla. 2014. An update on the biology of sphingosine 1-phosphate receptors. Journal of Lipid Research 55:1596-1608.
	Ot000074_Ots05q	Ots05	88.8	2	scaffold_1600	chrUn_27	Gene GSONMG00029473001	CDS GSONMT00029473001	672	ubiquitin-conjugating enzyme e2 r1-like	20	6.40623e-138	0.9715	6	Protein degradation and immune response	Weissman 1997; Martin et al. 2002; Okubo et al. 2002; Seiliez et al. 2008	C:cytoplasm; P:catabolic process; P:cellular protein modification process; F:ligase activity; F:molecular_function; F:enzyme binding			Blatch, G. L. and M. Lassle. 1999. The tetratricopeptide repeat: a structural motif mediating protein-protein interactions. Bioessays 21:932-939.
	Ot007867_Ots05q	Ots05	88.8	2	scaffold_686	chrUn_27	Gene GSONMG00026613001*	CDS GSONMT00026613001	888	alpha beta hydrolase domain-containing protein 17a	20	0	0.909	0	Lipid breakdown	Yamaguchi 2010	-			Gay, O., B. Gilquin, F. Nakamura, Z. A. Jenkins, et al. 2011. RefilinB (FAM101B) targets FilaminA to organize perinuclear actin networks and regulates nuclear shape. Proceedings of the National Academy of Sciences of the United States of America 108:11464-11469.
	Ot034726_Ots05q	Ots05	92.09	2	No RBT alignment															Graf, E. R., X. Z. Zhang, S. X. Jin, M. W. Linhoff, et al. 2004. Neurexins induce differentiation of GABA and glutamate postsynaptic specializations via neuroligins. Cell 119:1013-1026.
	Ot009817_Ots05q	Ots05	93.42	2	scaffold_1988	chrUn	Gene GSONMG00006776001*	CDS GSONMT00006776001	1164	sphingosine 1-phosphate receptor 3-like	20	0	0.888	3	lipid receptor critical for regulation of the cardiovascular, immune, and nervous systems	Blaho and Hla 2014	P:signal transduction; C:cellular_component; F:signal transducer activity			Heisterkamp, N., K. Stam, J. Groffen, A. Deklein, et al. 1985. Structural organization of the bcr gene and its role in the Ph' translocation. Nature 315:758-761.
	Ot014437_Ots06q	Ots06	94.77	3	scaffold_163	chrUn_1	Gene GSONMG00068614001	CDS GSONMT00068614001	1200	tetratricopeptide repeat protein 7a	20	0	0.89	0	Mediates protein-protein interactions	Blatch and Lässle 1999	-			Higgs, H. N. 2005. Formin proteins: a domain-based approach. Trends in Biochemical Sciences 30:342-353.
	Ot033979_Ots06q	Ots06	94.77	3	scaffold_20007	chrUn	No RBT annotation													Lehman, J. J., P. M. Barger, A. Kovacs, J. E. Saffitz, et al. 2000. Peroxisome proliferator-activated receptor gamma coactivator-1 promotes cardiac mitochondrial biogenesis. Journal of Clinical Investigation 106:847-856.
	Ot010182_Ots06q	Ots06	97.4	3	scaffold_163	chrUn_1	Gene GSONMG00068582001*	CDS GSONMT00068582001	882	gamma-aminobutyric acid receptor subunit pi-like	20	7.63437e-154	0.8635	3	Major inhibitory neurotransmitter in the central nervous system; affects gonadotropin secretion in rainbow trout	Mañanos et al. 1999	F:transmembrane transporter activity; C:cellular_component; P:transport			Liu, K. S. Y., M. Siebert, S. Mertel, E. Knoche, et al. 2011. RIM-binding protein, a central part of the active zone, is essential for neurotransmitter release. Science 334:1565-1569.
	Ot011911_Ots06q	Ots06	97.86	3	No RBT alignment															Mananos, E. L., I. Anglade, J. Chyb, C. Saligaut, et al. 1999. Involvement of gamma-aminobutyric acid in the control of GTH-1 and GTH-2 secretion in male and female rainbow trout. Neuroendocrinology 69:269-280.
	Ot032836_Ots06q	Ots06	98.33	3	No RBT alignment															Martin, S. A. M., S. Blaney, A. S. Bowman, and D. F. Houlihan. 2002. Ubiquitin-proteasome-dependent proteolysis in rainbow trout (Oncorhynchus mykiss): effect of food deprivation. Pflugers Archiv-European Journal of Physiology 445:257-266.
	Ot055965_Ots06q	Ots06	98.33	3	scaffold_1044	chrUn_1	Gene GSONMG00001469001	CDS GSONMT00001469001	573	e3 ubiquitin-protein ligase parkin	20	1.59191e-134	0.8365	5	Protein degradation and immune response	Weissman 1997; Martin et al. 2002; Okubo et al. 2002; Seiliez et al. 2008	C:mitochondrion; F:ion binding; P:cellular protein modification process; C:cytosol; F:molecular_function			Mount, S. M., M. M. Green, and G. M. Rubin. 1988. Partial revertants of the transposable element-associated suppressible allele white-apricot in Drosophila melanogaster: Structures and responsiveness to genetic modifiers. Genetics 118:221-234.
	Ot022189_Ots06q	Ots06	98.54	3	No RBT alignment															Okubo, K., K. Yamano, Q. W. Qin, K. Aoyagi, et al. 2002. Ubiquitin genes in rainbow trout (Oncorhynchus mykiss). Fish & Shellfish Immunology 12:335-351.
	Ot047658_Ots11c	Ots11	62.14	4	scaffold_606	chrUn	Gene GSONMG00050533001*	CDS GSONMT00050533001	507	inactive ubiquitin carboxyl-terminal hydrolase 53-like	20	8.72018e-120	0.966	2	Protein degradation and immune response	Weissman 1997; Martin et al. 2002; Okubo et al. 2002; Seiliez et al. 2008	P:catabolic process; F:molecular_function			Rosenbaum, J. L. and G. B. Witman. 2002. Intraflagellar transport. Nature Reviews Molecular Cell Biology 3:813-825.
	Ot015158_Ots11c	Ots11	62.44	4	scaffold_3448	chrUn	Gene GSONMG00053020001*	CDS GSONMT00053020001	477	ribokinase	20	1.26734e-101	0.628	1	Phosphorylation of ribose, a sugar used for energy	Sigrell et al. 1997	F:molecular_function			Russell, A. P., J. Feilchenfeldt, S. Schreiber, M. Praz, et al. 2003. Endurance training in humans leads to fiber type-specific increases in levels of peroxisome proliferator-activated receptor-gamma coactivator-1 and peroxisome proliferator-activated receptor-alpha in skeletal muscle. Diabetes 52:2874-2881.
	Ot020271_Ots11c	Ots11	62.44	4	scaffold_3448	chrUn	Gene GSONMG00053020001*	CDS GSONMT00053020001	477	ribokinase	20	1.26734e-101	0.628	1	Phosphorylation of ribose, a sugar used for energy	Sigrell et al. 1997	F:molecular_function			Sarkissian, M., A. Winne, and R. Lafyatis. 1996. The mammalian homolog of suppressor-of-white-apricot regulates alternative mRNA splicing of CD45 exon 4 and fibronectin IIICS. Journal of Biological Chemistry 271:31106-31114.
	Ot023968_Ots11c	Ots11	62.44	4	scaffold_527	chrUn	Gene GSONMG00020158001	CDS GSONMT00020158001	348	fh2 domain-containing protein 1	20	3.6191e-77	0.8515	0	Regulates actin filament dynamics, which is important for the cytoskeleton and muscle contraction	Higgs 2005	-			Seiliez, I., S. Panserat, S. Skiba-Cassy, A. Fricot, et al. 2008. Feeding status regulates the polyubiquitination step of the ubiquitin-proteasome-dependent proteolysis in rainbow trout (Oncorhynchus mykiss) muscle. Journal of Nutrition 138:487-491.
	Ot023968_Ots11c	Ots11	62.44	4	scaffold_3170	chrUn	Gene GSONMG00021856001	CDS GSONMT00021856001	276	fh2 domain-containing protein 1	20	1.50613e-58	0.901	0	Regulates actin filament dynamics, which is important for the cytoskeleton and muscle contraction	Higgs 2005	-			Sigrell, J. A., A. D. Cameron, T. A. Jones, and S. L. Mowbray. 1997. Purification, characterization, and crystallization of Escherichia coli ribokinase. Protein Science 6:2474-2476.
	Ot032265_Ots11c	Ots11	62.44	4	No RBT alignment															Stoker, A. W. 2005. Protein tyrosine phosphatases and signalling. Journal of Endocrinology 185:19-33.
	Ot050357_Ots11c	Ots11	62.44	4	No RBT alignment															Susaki, K., J. Kaneko, Y. Yamano, K. Nakamura, et al. 2009. Musashi-1, an RNA-binding protein, is indispensable for survival of photoreceptors. Experimental Eye Research 88:347-355.
	Ot016389_Ots11c	Ots11	64.06	4	No RBT alignment															Tran, E. J. and S. R. Wente. 2006. Dynamic nuclear pore complexes: Life on the edge. Cell 125:1041-1053.
	Ot008247_Ots11c	Ots11	66.57	4	No RBT alignment															Weissman, A. M. 1997. Regulating protein degradation by ubiquitination. Immunology Today 18:189-198.
	Ot029172_Ots11c	Ots11	70.18	4	scaffold_86	chrUn_19	Gene GSONMG00081892001*	CDS GSONMT00081892001	2694	neurexin 3 isoform x1	20	0	0.97	6	Essential for synaptic connections; induces glutamate and GABA postsynaptic differentiation; induce clustering of GABA receptors	Graf et al. 2004	P:cellular component assembly; P:cell-cell signaling; P:anatomical structure development; P:developmental maturation; P:transport; F:molecular_function			Yamaguchi, T. 2010. Intracellular lipid droplet-associated proteins: Unique members and their biological functions. Biological & Pharmaceutical Bulletin 33:342-345.
	Ot005425_Ots11c	Ots11	71.09	4	No RBT alignment
	Ot002194_Ots11c	Ots11	71.11	4	scaffold_55924	chrUn	No RBT annotation
	Ot011950_Ots11c	Ots11	71.11	4	No RBT alignment
	Ot026061_Ots11c	Ots11	71.11	4	No RBT alignment
	Ot034349_Ots11c	Ots11	71.11	4	No RBT alignment
	Ot004803_Ots12p	Ots12	28.31	5	scaffold_483	chrUn_11	Gene GSONMG00045151001	CDS GSONMT00045151001	2886	breakpoint cluster region isoform x1	20	0	0.851	5	In humans, this region refers to a chromosomal abnormality (translocation) that is associated with a form of leukemia; possibly involved in immune response in other organisms?	Heisterkamp et al. 1985	P:signal transduction; P:cellular protein modification process; F:kinase activity; F:enzyme regulator activity; F:molecular_function
	Ot014869_Ots12p	Ots12	28.31	5	scaffold_79935	chrUn_11	Gene GSONMG00072498001	CDS GSONMT00072498001	2124	nucleoporin gle1	20	0	0.8395	3	Subunit of the nuclear pore complex, which controls the transport of molecules between the nucleus and cytoplasm	Tran and Wente 2006	C:nuclear envelope; P:nucleocytoplasmic transport; C:protein complex
	Ot015563_Ots12p	Ots12	28.31	5	scaffold_483	chrUn_11	Gene GSONMG00045149001*	CDS GSONMT00045149001	291	intraflagellar transport protein 81 homolog	20	1.62368e-61	0.796	6	Critical for assembly and maintenance of cilia and flagella; defects in IFT may be associated with kidney disease and retinal degeneration	Rosenbaum and Witman 2002	P:cytoskeleton-dependent intracellular transport; P:cell morphogenesis; P:cellular component assembly; P:anatomical structure formation involved in morphogenesis; C:protein complex; F:cytoskeletal protein binding
	Ot005185_Ots12p	Ots12	28.68	5	No RBT alignment
	Ot027062_Ots12p	Ots12	29.17	5	scaffold_5	chrUn_11	Gene GSONMG00078898001*	CDS GSONMT00078898001	657	protein fam101a-like	20	1.29426e-135	0.917	0	Regulates actin network that controls nuclear shape and movement; alterations or mutations may cause developmental defects	Gay et al. 2011	-
	Ot016783_Ots12p	Ots12	30.56	5	scaffold_483	chrUn_11	Gene GSONMG00045106001*	CDS GSONMT00045106001	768	rna-binding protein musashi homolog 1-like isoform x2	20	3.59925e-158	0.8955	1	Development of photoreceptors	Susaki et al. 2009	F:molecular_function
	Ot008810_Ots15q	Ots15	135.35	6	scaffold_2593	chrUn	Gene GSONMG00024028001	CDS GSONMT00024028001	4449	receptor-type tyrosine-protein phosphatase delta isoform x1	20	0	0.945	3	Regulate numerous signalling pathways, including focal adhesion dynamics and insulin signalling	Stoker 2005	F:phosphatase activity; P:cellular protein modification process; F:molecular_function
	Ot007157_Ots15q	Ots15	138.47	6	No RBT alignment
	Ot033271_Ots15q	Ots15	138.47	6	scaffold_4103	chrUn	Gene GSONMG00019124001*	CDS GSONMT00019124001	1623	peroxisome proliferator-activated receptor gamma coactivator 1-alpha	20	0	0.924	1	Lipid utilization and glucose transport	Lehman et al. 2000; Russell et al. 2003; Benton et al. 2010	F:molecular_function
	Ot002433_Ots20q	Ots20	96.33	7	No RBT alignment
	Ot006829_Ots20q	Ots20	96.33	7	scaffold_277	chrUn_5	Gene GSONMG00075546001	CDS GSONMT00075546001	1674	splicing suppressor of white-apricot homolog isoform x1	20	0	0.8445	2	Regulates splicing of mRNA; affects eye pigmentation in Drosophila	Mount et al. 1988; Sarkissian et al. 1996	F:RNA binding; P:cellular nitrogen compound metabolic process
	Ot052469_Ots20q	Ots20	96.33	7	No RBT alignment
	Ot053343_Ots20q	Ots20	96.33	7	scaffold_277	chrUn_5	Gene GSONMG00075540001*	CDS GSONMT00075540001	3840	rims-binding protein 2-like	20	0	0.809	1	Important for neurotransmitter release	Liu et al. 2011	F:molecular_function
	Ot010545_Ots20q	Ots20	97.42	7	No RBT alignment
	Ot015003_Ots20q	Ots20	97.42	7	scaffold_676	chrUn_5	Gene GSONMG00010860001*	CDS GSONMT00010860001	285	unnamed protein product	1	6.08134e-25	1	0	N/A	N/A	-
